# Supplementary material for: The origin of sulfur in Canary Island magmas and its implications for Earth’s deep sulfur cycle
Source: Proc Natl Acad Sci U S A. 2025 Mar 19;122(12):e2416070122. doi: 10.1073/pnas.2416070122 (PMC11962453; doi:10.1073/pnas.2416070122)
Supplement: Supplementary file 2 — Dataset S01 (XLSX) [file pnas.2416070122.sd01.xlsx]

## Sheet: Glass_NoPEC
Uncorrected composition of glasses, analysed by EPMA (major) and SIMS (trace). Lines with no major element data was not possible to analyse by EPMA after SIMS 34S/32S analyses. Sulfur isotope ratios for these glasses are provided in the d34S_Edinburgh spreadsheet. Sulfur isotope data for each glass with major element composition are provided at the end of the spreadsheet.
Sample	Reference_EPMA	Type	Comment	Location	Rift	SiO2	TiO2	Al2O3	FeO_t	MnO	MgO	CaO	Na2O	K2O	P2O5	S	Cl_EPMA	Total		Host Fo		CO2	H2O	F	Cl_SIMS		Li	B	Rb	Sr	Y	Zr	Nb	Ba	La	Ce	Pr	Nd	Sm	Eu	Gd	Tb	Dy	Ho	Er	Tm	Yb	Lu
TDE14-02-8-3	New analyses	OL	NA	Tamaduste	Northeast
TDE14-02-8-1	Taracsak(2019)	OL	NA	Tamaduste	Northeast	45.2182	3.88092	14.8061	10.5507	0.176485	4.55585	10.6406	4.53595	1.38391	0.964046	0.394717	0.07857	97.8854		77.7744		NA	NA	NA	NA		NA	NA	NA	NA	NA	NA	NA	NA	NA	NA	NA	NA	NA	NA	NA	NA	NA	NA	NA	NA	NA	NA
TDE14-02-12-2	Taracsak(2019)	OL-MP	NA	Tamaduste	Northeast	43.5727	4.65306	14.4875	12.0788	0.197175	4.60512	11.3797	3.93155	1.57899	0.976656	0.106673	0.08561	98.1097		79.7967		42.649	0.164979	2039.94	818.769		9.80738	4.69708	38.8864	1099.96	39.5767	477.231	86.6753	404.762	66.8255	146.429	18.6473	84.0873	17.7353	5.75308	15.0999	2.38833	10.8011	1.59955	3.91333	0.57009	2.31039	0.37378
TDE14-02-4-3	Taracsak(2019)	OL	NA	Tamaduste	Northeast	43.347	4.04328	13.9062	10.3194	0.167408	6.38701	13.9849	3.08035	0.850583	0.655583	0.30792	0.05858	97.7141		83.7128		2430.18	0.917737	1182.9	483.567		5.28931	2.49301	15.6891	706.922	28.9135	244.357	51.159	275.179	39.7906	83.747	11.037	47.3275	9.73769	3.39615	7.69566	1.51315	6.31014	1.14175	2.73272	0.301695	1.92182	0.239195
MN14-01a-17-1	Taracsak(2019)	OL	NA	Montanita Negra	West	44.0643	5.1634	14.5911	12.667	0.195556	5.49138	9.83152	4.76063	0.958926	0.515672	0.315239	0.0645	99.2024		81.8712		1612.25	1.09614	2071.77	709.54		7.48149	1.43367	13.9795	747.637	32.6594	265.156	65.0043	264.31	25.8679	58.9741	8.25289	37.5986	9.53822	3.40288	9.35405	1.42642	8.10511	1.29476	2.94122	0.36223	2.24039	0.301392
MN14-01a-11-2	Taracsak(2019)	OL	NA	Montanita Negra	West	43.5006	4.21912	13.9373	11.8688	0.134675	5.23965	13.3935	3.13309	0.731737	0.493446	0.136745	0.0567	97.2093		84.2804		622.276	0.475196	1375.09	764.438		6.31607	2.16512	15.0179	771.46	30.5452	220.747	44.1467	252.456	34.9367	74.2022	9.75026	47.7048	9.06997	3.44678	9.1674	1.19816	6.38447	1.10534	2.81477	0.413429	2.73943	0.310089
MN14-01a-4-1	Taracsak(2019)	OL	NA	Montanita Negra	West	43.1475	4.05252	13.5626	12.4306	0.19872	5.92436	12.899	3.03071	0.748662	0.426767	0.230592	0.04575	97.2011		78.6321		603.772	0.597932	1555.54	929.424		6.71786	1.89941	17.9349	796.115	31.193	237.075	51.3334	279.917	39.1936	80.3743	9.51666	47.6368	12.4246	3.33976	10.5745	1.54084	7.70911	1.23176	3.48507	0.349948	2.30224	0.351915
MN14-01a-4-3	New analyses	OL	NA	Montanita Negra	West	42.1898	4.1368	14.1989	13.2314	0.191141	5.09361	14.4432	3.31718	0.784663	0.649072	0.160773	0.058157	98.7812		83.0014		NA	NA	NA	NA		NA	NA	NA	NA	NA	NA	NA	NA	NA	NA	NA	NA	NA	NA	NA	NA	NA	NA	NA	NA	NA	NA
MCG14-03-7-1	Taracsak(2019)	OL	NA	Mercade	South	42.0842	4.62757	14.7873	12.4143	0.164502	5.34413	11.2973	4.29545	1.49251	0.928461	0.281791	0.0853	98.2389		78.0275		1397.48	0.459867	2029.79	750.475		8.73871	3.66042	29.3066	1076.51	38.2606	379.555	74.8788	430.456	59.6426	127.379	16.3747	73.1096	15.7479	5.43634	14.6436	2.16451	9.84978	1.73319	4.08963	0.537551	2.03185	0.297647
MJ14-01-6-2	Taracsak(2019)	Matrix	NA	Montana de Julan	South	44.598	4.13853	15.0547	11.7525	0.183225	4.41035	10.121	4.04284	1.70596	1.12735	0.0351988	0.0817	97.3656		NA		10.7136	0.38477	2599.5	1742.76		1.77854	5.21513	42.6737	1493.74	36.8369	389.485	105.87	602.865	88.0698	180.64	20.2318	86.6986	16.8551	4.7973	16.6042	2.04695	10.2562	1.47444	3.83352	0.449692	2.39725	0.239505
TSG14-02cb-38-1	New analyses	OL	NA	Tanganasoga	Tanganasoga	44.0289	3.92157	15.2876	11.2768	0.155892	4.43143	11.043	3.82917	1.64592	0.918847	0.136943	0.099326	97.102		79.3179		NA	NA	NA	NA		NA	NA	NA	NA	NA	NA	NA	NA	NA	NA	NA	NA	NA	NA	NA	NA	NA	NA	NA	NA	NA	NA
TSG14-02cb-38-2	New analyses	OL	NA	Tanganasoga	Tanganasoga	43.7676	4.93059	14.9647	12.4742	0.180524	4.05225	10.5639	4.20646	1.76983	0.975029	0.0688893	0.08359	98.2252		79.3179		NA	NA	NA	NA		NA	NA	NA	NA	NA	NA	NA	NA	NA	NA	NA	NA	NA	NA	NA	NA	NA	NA	NA	NA	NA	NA
TSG14-02cb-23-5	New analyses	OL	NA	Tanganasoga	Tanganasoga	43.2765	4.69519	15.2494	10.7573	0.144751	5.01711	10.6603	4.41516	1.56041	1.21637	0.175201	0.081632	97.5908		78.7363		NA	NA	NA	NA		NA	NA	NA	NA	NA	NA	NA	NA	NA	NA	NA	NA	NA	NA	NA	NA	NA	NA	NA	NA	NA	NA
TSG14-02cb-23-4	New analyses	OL	NA	Tanganasoga	Tanganasoga	41.6337	5.03202	14.9081	11.544	0.163777	5.15532	12.1953	4.0159	1.26237	1.05386	0.333709	0.081632	97.5908		78.7363		NA	NA	NA	NA		NA	NA	NA	NA	NA	NA	NA	NA	NA	NA	NA	NA	NA	NA	NA	NA	NA	NA	NA	NA	NA	NA
TSG14-02cb-26-2	New analyses	OL	NA	Tanganasoga	Tanganasoga	42.2121	4.94121	14.8199	11.7231	0.161843	4.06657	11.4963	4.19364	1.39129	0.752862	0.282528	0.081391	96.6514		78.8239		NA	NA	NA	NA		NA	NA	NA	NA	NA	NA	NA	NA	NA	NA	NA	NA	NA	NA	NA	NA	NA	NA	NA	NA	NA	NA
TSG14-02c-10-1	Taracsak(2019)	OL	NA	Tanganasoga	Tanganasoga	42.0034	4.66953	13.6263	11.8131	0.154753	5.74792	11.2761	3.82211	1.31031	0.976924	0.394487	0.0603	96.3447		79.3432		2175.72	1.21269	2775.68	1298.21		7.92297	3.62398	33.6351	1092.58	39.1203	376.847	69.1106	371.018	49.511	110.325	14.2144	71.1627	14.1858	4.31019	11.492	1.87689	9.85819	1.59658	3.88196	0.503762	3.26893	0.384995
TSG14-02c-10-2	New analyses	OL	NA	Tanganasoga	Tanganasoga	41.9388	4.95867	14.1781	11.6069	0.135468	5.23046	11.1647	4.00629	1.2992	0.826406	0.647052	0.075434	96.3554		78.6452		NA	NA	NA	NA		NA	NA	NA	NA	NA	NA	NA	NA	NA	NA	NA	NA	NA	NA	NA	NA	NA	NA	NA	NA	NA	NA
TDE14-02-3-gm	New analyses	Matrix	Traces from TDE14-03 matrix AVG	Tamaduste	Northeast	43.7483	4.67513	14.8305	12.1724	0.182687	4.51343	10.4269	3.832	1.77964	1.09246	0.0162591	0.0780268	97.4658		NA		2.26366	0.0760344	1823.5	650.663		8.96243	4.66293	37.964	1027.23	41.1895	494.788	88.7957	402.14	67.1822	150.578	19.0174	84.509	15.9515	5.42314	15.5598	2.58057	11.6067	1.73008	4.10018	0.548132	2.51979	0.405507
MN14-01b-2-1	Taracsak(2019)	OL	NA	Montanita Negra	West	38.6771	5.02402	13.6243	9.86863	0.123738	6.55417	13.8438	4.31095	1.4459	1.59937	0.436335	0.13315	96.3626		84.3297		NM	NM	NM	NM		NA	NA	NA	NA	NA	NA	NA	NA	NA	NA	NA	NA	NA	NA	NA	NA	NA	NA	NA	NA	NA	NA
MN14-01b-6-1a	New analyses	OL	NA	Montanita Negra	West	41.3422	4.21569	13.7541	12.7055	0.177742	5.28883	14.2148	3.78265	0.74994	0.535994	0.169851	0.057899	97.3502		83.146		NA	NA	NA	NA		NA	NA	NA	NA	NA	NA	NA	NA	NA	NA	NA	NA	NA	NA	NA	NA	NA	NA	NA	NA	NA	NA
TSG14-02c-7-4	New analyses	OL	NA	Tanganasoga	Tanganasoga	40.7879	5.07131	14.3254	11.8475	0.193382	4.74211	12.2123	4.02903	1.31511	0.97375	0.33765	0.10561	96.5651		78.7343		NA	NA	NA	NA		NA	NA	NA	NA	NA	NA	NA	NA	NA	NA	NA	NA	NA	NA	NA	NA	NA	NA	NA	NA	NA	NA
TSG14-02c-9-2	New analyses	OL	NA	Tanganasoga	Tanganasoga	41.8607	5.1501	13.4695	11.2737	0.178249	5.6178	11.8967	3.6958	1.27602	0.717043	0.339725	0.07353	96.1869		78.9599		NA	NA	NA	NA		NA	NA	NA	NA	NA	NA	NA	NA	NA	NA	NA	NA	NA	NA	NA	NA	NA	NA	NA	NA	NA	NA
TSG14-02c-11-3	New analyses	OL	NA	Tanganasoga	Tanganasoga	42.4271	4.84405	13.9713	12.1379	0.169429	5.5975	10.43	3.46482	1.50517	0.935594	0.32249	0.0804468	96.4587		79.026		NA	NA	NA	NA		NA	NA	NA	NA	NA	NA	NA	NA	NA	NA	NA	NA	NA	NA	NA	NA	NA	NA	NA	NA	NA	NA
TSG14-02c-11-1	Taracsak(2019)	OL	NA	Tanganasoga	Tanganasoga	43.7497	4.62911	13.0804	11.5644	0.170829	5.67284	10.9335	3.70874	1.38713	0.792068	0.277891	0.065325	96.483		78.9816		855.639	1.36951	1895.46	1029.23		7.80177	3.31344	33.841	949.374	33.9757	356.101	66.7309	333.501	53.0489	116.242	14.3898	66.7598	13.1929	3.94422	12.535	1.57993	7.91215	1.37161	3.46389	0.320938	2.48118	0.376434
TSG14-02c-11-4	New analyses	OL	NA	Tanganasoga	Tanganasoga	44.7745	5.05026	13.6628	10.7357	0.161055	4.80071	10.9631	3.76836	1.14147	0.846142	0.241354	0.068257	96.6535		78.9816		NA	NA	NA	NA		NA	NA	NA	NA	NA	NA	NA	NA	NA	NA	NA	NA	NA	NA	NA	NA	NA	NA	NA	NA	NA	NA
TDE14-02-12-gm	New analyses	Matrix	NA	Tamaduste	Northeast	43.7487	4.86189	14.2947	12.3684	0.204407	4.89955	10.8375	3.32936	1.61411	1.04736	0.0175357	0.0808467	97.4148		NA		NA	NA	NA	NA		NA	NA	NA	NA	NA	NA	NA	NA	NA	NA	NA	NA	NA	NA	NA	NA	NA	NA	NA	NA	NA	NA
TDE14-02-12-5	New analyses	OL	NA	Tamaduste	Northeast	42.8836	4.45122	14.8774	12.378	0.187418	4.54012	10.9094	3.7965	1.56457	1.00678	0.0459358	0.0886937	96.9003		79.7967		NA	NA	NA	NA		NA	NA	NA	NA	NA	NA	NA	NA	NA	NA	NA	NA	NA	NA	NA	NA	NA	NA	NA	NA	NA	NA
TDE14-02-12-6	New analyses	OL	NA	Tamaduste	Northeast	43.4898	4.75392	14.7793	12.7666	0.199499	4.4444	10.5335	4.07017	1.68162	1.09225	0.0380017	0.0883415	98.0731		79.7967		NA	NA	NA	NA		NA	NA	NA	NA	NA	NA	NA	NA	NA	NA	NA	NA	NA	NA	NA	NA	NA	NA	NA	NA	NA	NA
TDE14-02-12-7	New analyses	OL	NA	Tamaduste	Northeast	40.8473	4.68548	14.1351	14.057	0.216638	4.69967	12.1932	3.66262	1.34728	0.919639	0.170303	0.0855267	97.3916		79.7967		NA	NA	NA	NA		NA	NA	NA	NA	NA	NA	NA	NA	NA	NA	NA	NA	NA	NA	NA	NA	NA	NA	NA	NA	NA	NA
TSG14-02c-9-4	New analyses	OL	NA	Tanganasoga	Tanganasoga	44.0851	4.55288	12.8852	11.0302	0.146997	6.17325	10.8721	3.79692	1.0054	0.791595	0.161208	0.059813	95.884		78.9599		NA	NA	NA	NA		NA	NA	NA	NA	NA	NA	NA	NA	NA	NA	NA	NA	NA	NA	NA	NA	NA	NA	NA	NA	NA	NA
TSG14-02c-22-3	New analyses	OL	NA	Tanganasoga	Tanganasoga	40.2594	4.70749	14.5874	11.8468	0.16848	5.42927	11.491	4.25767	1.49252	1.65769	0.314129	0.08963	96.8627		78.6937		NA	NA	NA	NA		NA	NA	NA	NA	NA	NA	NA	NA	NA	NA	NA	NA	NA	NA	NA	NA	NA	NA	NA	NA	NA	NA
TSG14-02c-5-2	New analyses	OL	NA	Tanganasoga	Tanganasoga	43.3842	2.62096	15.3346	10.877	0.13206	5.02994	11.3349	4.31578	1.34939	1.02118	0.302787	0.109894	96.3577		78.7793		NA	NA	NA	NA		NA	NA	NA	NA	NA	NA	NA	NA	NA	NA	NA	NA	NA	NA	NA	NA	NA	NA	NA	NA	NA	NA
MJ14-01-7-2	New analyses	OL	NA	Montana de Julan	South	43.414	3.94653	15.3198	11.8595	0.187111	4.64199	10.6717	4.18241	1.88399	1.54227	0.0226278	0.0808675	97.8594		78.0367		NA	NA	NA	NA		NA	NA	NA	NA	NA	NA	NA	NA	NA	NA	NA	NA	NA	NA	NA	NA	NA	NA	NA	NA	NA	NA
MN14-01a-11-1	Taracsak(2019)	OL	NA	Montanita Negra	West	44.2356	4.10249	14.0423	11.4065	0.145521	5.56899	13.0619	3.16356	0.77179	0.28917	0.0402987	0.0567	97.228		84.2804		177.34	0.236217	1767.92	1000.99		5.97603	2.54863	16.7864	768.049	29.6096	227.652	48.4993	266.558	37.2953	78.2115	10.0123	46.2346	10.3538	2.83375	8.38298	1.22133	7.23924	1.08324	2.57013	0.422785	2.40373	0.383658
MN14-01a-11-gm	New analyses	Matrix	NA	Montanita Negra	West	42.4382	4.16953	14.491	12.9398	0.182524	5.66	12.8298	3.19735	0.850007	0.668414	0.0710438	0.0545918	97.7358		NA		NA	NA	NA	NA		NA	NA	NA	NA	NA	NA	NA	NA	NA	NA	NA	NA	NA	NA	NA	NA	NA	NA	NA	NA	NA	NA
MN14-01a-29-gm	New analyses	Matrix	NA	Montanita Negra	West	42.7662	4.13973	14.4207	12.9239	0.183695	5.51131	12.4749	2.92323	0.863382	0.669936	0.0346921	0.0504137	97.1029		NA		NA	NA	NA	NA		NA	NA	NA	NA	NA	NA	NA	NA	NA	NA	NA	NA	NA	NA	NA	NA	NA	NA	NA	NA	NA	NA
MN14-01a-17-3	New analyses	OL	NA	Montanita Negra	West	42.1907	4.32285	14.4645	13.2252	0.177104	5.56648	13.153	3.83462	0.787204	0.512046	0.102654	0.058069	98.6906		81.8712		NA	NA	NA	NA		NA	NA	NA	NA	NA	NA	NA	NA	NA	NA	NA	NA	NA	NA	NA	NA	NA	NA	NA	NA	NA	NA
MN14-01a-13-4	New analyses	OL	NA	Montanita Negra	West	41.5972	4.05054	14.1894	10.419	0.144219	6.33184	13.7011	3.27109	0.677006	0.425131	0.234707	0.053852	95.5461		82.2008		NA	NA	NA	NA		NA	NA	NA	NA	NA	NA	NA	NA	NA	NA	NA	NA	NA	NA	NA	NA	NA	NA	NA	NA	NA	NA
MN14-01a-13-5	New analyses	OL	NA	Montanita Negra	West	44.1815	3.82922	14.5912	10.5926	0.167827	5.91653	13.1603	3.03426	0.722173	0.548755	0.228772	0.044714	97.309		82.2008		NA	NA	NA	NA		NA	NA	NA	NA	NA	NA	NA	NA	NA	NA	NA	NA	NA	NA	NA	NA	NA	NA	NA	NA	NA	NA
WH14-01-4-1	Taracsak(2019)	OL	NA	Sabinosa	West	47.3778	2.84365	16.7859	9.21135	0.145229	4.50887	8.65057	4.6696	1.17063	0.680801	0.184114	0.077212	96.7561		75.8501		2327.3	2.04144	1258.38	534.596		9.70363	2.15826	19.3504	862.604	34.4309	353.047	100.528	562.837	42.6528	98.4922	11.937	53.4844	11.737	4.13811	10.6095	1.99768	9.44855	1.55184	3.19949	0.446067	2.93272	0.267722
WH14-01-4-8	New analyses	OL	NA	Sabinosa	West	48.361	2.79992	17.5223	10.5136	0.146039	3.79542	7.27363	3.39543	1.04735	0.610986	0.177492	0.087567	96.0734		75.85		NA	NA	NA	NA		NA	NA	NA	NA	NA	NA	NA	NA	NA	NA	NA	NA	NA	NA	NA	NA	NA	NA	NA	NA	NA	NA
MCG14-03-19-4	New analyses	OL	NA	Mercade	South	42.4863	4.42944	14.2757	12.2667	0.191659	5.13544	11.0385	3.73484	1.34724	0.805675	0.332464	0.105628	96.7292		77.9176		NA	NA	NA	NA		NA	NA	NA	NA	NA	NA	NA	NA	NA	NA	NA	NA	NA	NA	NA	NA	NA	NA	NA	NA	NA	NA
MCG14-03-8-2	New analyses	OL	NA	Mercade	South	42.7389	3.73754	14.4382	12.3695	0.173746	5.49516	10.0688	3.70663	1.3771	0.894434	0.2968	0.0800685	95.9163		77.9222		NA	NA	NA	NA		NA	NA	NA	NA	NA	NA	NA	NA	NA	NA	NA	NA	NA	NA	NA	NA	NA	NA	NA	NA	NA	NA
TSG14-02c-22-1/1	Taracsak(2019)	OL	NA	Tanganasoga	Tanganasoga	41.6097	5.03935	13.7872	11.975	0.172508	5.46435	11.5475	3.71852	1.39337	0.781127	0.413686	0.0598	96.5659		78.6937		2509.62	1.20206	2577.14	1086.27		8.36351	3.16014	35.099	1036.49	35.8862	364.803	79.4328	355.949	77.8185	157.055	17.5495	74.9618	15.049	4.03721	15.2195	1.81811	10.7311	1.41045	3.46247	0.533241	2.22335	0.221087
MN14-01b-3-1	Taracsak(2019)	OL-MP	NA	Montanita Negra	West	46.2966	3.77785	16.7182	11.7706	0.173692	5.09959	8.63596	4.30033	0.593139	0.349587	0.181003	0.0288657	98.4468		78.5279		1470.92	1.15691	973.701	167.915		8.5539	1.08396	6.78592	481.048	30.3872	156.797	30.1393	149.565	17.0561	41.197	5.7787	26.0183	7.92574	2.7406	6.06541	1.12511	7.43442	1.27406	2.5865	0.423718	3.03029	0.28981
TDE14-02-3-2 (gm)	New analyses	Matrix	Traces from TDE14-03 matrix AVG	Tamaduste	Northeast	43.7483	4.67513	14.8305	12.1724	0.182687	4.51343	10.4269	3.832	1.77964	1.09246	0.0162591	0.0780268	97.4658		NA		2.26366	0.0760344	1823.5	650.663		8.96243	4.66293	37.964	1027.23	41.1895	494.788	88.7957	402.14	67.1822	150.578	19.0174	84.509	15.9515	5.42314	15.5598	2.58057	11.6067	1.73008	4.10018	0.548132	2.51979	0.405507
TDE14-02-4-4	Taracsak(2019)	OL	NA	Tamaduste	Northeast	42.7075	4.08294	13.662	12.576	0.189213	6.19109	13.6355	3.15005	0.842091	0.615117	0.241387	0.058695	98.5566		83.7128		567.673	0.664012	1188.11	477.915		5.0394	2.08447	15.5868	737.119	28.3134	231.396	47.1731	264.534	38.3601	81.6557	10.1976	46.747	11.0564	3.66396	8.32737	1.59256	6.64628	1.30597	2.85791	0.391544	1.42525	0.168062
MCG14-03-19-3	Taracsak(2019)	OL	NA	Mercade	South	41.9767	4.8015	13.7515	12.6295	0.187658	6.12448	10.271	3.7533	1.31035	0.791132	0.30783	0.0771633	96.655		77.9176		2075.8	1.40802	2006.11	713.401		8.45647	3.02541	30.6923	920.89	35.8428	376.271	68.395	376.989	54.5151	117.533	14.5496	65.2069	13.7157	5.02199	12.7849	2.11906	9.68263	1.43621	3.73865	0.53809	1.27541	0.337815
MN14-01a-13-1	Taracsak(2019)	OL	NA	Montanita Negra	West	41.0113	4.562	13.6316	12.6493	0.163684	6.00025	12.4653	3.28478	0.968141	0.544352	0.360255	0.0651333	96.3229		82.2008		2304.09	0.825962	1804.24	1239.09		6.0921	2.8932	23.0732	946.118	32.1939	296.195	62.929	346.88	48.8327	103.04	13.0487	58.5519	12.3034	3.69077	11.3868	1.52521	8.87636	1.29177	3.88923	0.428788	1.82925	0.326206
MN14-01a-29-2	New analyses	OL	NA	Montanita Negra	West	42.4339	4.0523	14.0663	13.1208	0.186462	5.84331	13.2868	3.22076	0.812926	0.616765	0.105612	0.0512958	98.0511		78.9265		NA	NA	NA	NA		NA	NA	NA	NA	NA	NA	NA	NA	NA	NA	NA	NA	NA	NA	NA	NA	NA	NA	NA	NA	NA	NA
MJ14-01-7-1	Taracsak(2019)	OL	NA	Montana de Julan	South	43.8676	4.19543	15.3576	11.5704	0.180707	4.65743	10.4792	4.01433	1.74361	1.06606	0.0323989	0.0634	97.3641		78.0367		4.09606	0.0861333	2460.36	1144.17		3.94333	5.31683	39.8458	1448.51	36.1106	386.373	103.985	575.443	89.2507	175.175	19.9247	84.0056	15.2128	4.7004	13.4576	2.10743	10.724	1.44378	3.46577	0.496511	2.94946	0.235627
TSG14-02cb-29-1	Taracsak(2019)	OL	NA	Tanganasoga	Tanganasoga	42.0305	4.47698	13.8975	11.4869	0.189048	4.94685	13.2314	3.49476	1.1368	0.881042	0.387447	0.082075	96.9606		79.0499		NA	NA	NA	NA		NA	NA	NA	NA	NA	NA	NA	NA	NA	NA	NA	NA	NA	NA	NA	NA	NA	NA	NA	NA	NA	NA
TSG14-02cb-23-2	Taracsak(2019)	OL	NA	Tanganasoga	Tanganasoga	44.3335	4.61789	12.5483	11.8097	0.173541	5.53018	12.2611	2.76833	1.24544	1.09161	0.30699	0.0783	97.112		78.5881		2401.37	0.964736	3340.43	978.163		9.17264	4.11261	29.6346	1251.07	48.3653	420.902	78.7772	419.523	58.1187	134.397	18.0558	84.7557	17.4461	5.69691	15.9684	2.76388	12.1364	2.02398	5.04064	0.541645	2.72497	0.33646
TSG14-02cb-23-3	New analyses	OL	NA	Tanganasoga	Tanganasoga	42.5389	5.09318	15.0624	11.0037	0.162513	5.11308	11.001	4.28464	1.38995	1.04097	0.228295	0.0700943	97.2931		78.7363		NA	NA	NA	NA		NA	NA	NA	NA	NA	NA	NA	NA	NA	NA	NA	NA	NA	NA	NA	NA	NA	NA	NA	NA	NA	NA
TSG14-02c-5-1	Taracsak(2019)	OL	NA	Tanganasoga	Tanganasoga	41.7086	4.70081	13.2736	12.2529	0.165837	5.77014	12.0459	3.65426	1.04455	0.877593	0.339022	0.0742	96.0088		78.7793		1346.98	1.28668	2962.76	1342.19		8.04803	3.00829	25.7329	1032.7	37.6205	325.7	61.2506	357.963	47.4937	105.239	13.5166	66.4545	14.6326	3.87407	12.0027	1.63551	9.65806	1.50347	3.7633	0.442608	2.67855	0.343608
TSG14-02c-7-3	Taracsak(2019)	OL	NA	Tanganasoga	Tanganasoga	42.4286	5.12634	13.474	12.5002	0.177156	5.45332	11.263	3.70717	1.35649	0.802283	0.223959	0.074	97.0029		78.7343		156.999	0.996909	2010.03	1075.85		8.64498	3.38229	30.7284	1042.38	34.9081	369.81	69.5557	350.371	58.6559	123.508	15.6268	72.5009	14.4033	4.40566	16.2318	1.7278	9.5261	1.36914	3.62912	0.365567	1.98803	0.371677
TSG14-02c-7-1	Taracsak(2019)	OL	NA	Tanganasoga	Tanganasoga	42.1705	4.30477	14.1374	11.6275	0.152451	5.49276	10.8344	4.13279	1.48335	1.05792	0.456018	0.0987667	96.4813		78.7343		1871.61	1.41138	2492.58	1418.08		8.82505	3.74502	30.8248	1216.01	40.1336	374.568	78.5214	446.741	62.1641	132.32	16.9831	78.2844	15.2889	4.34968	12.3068	1.95705	10.2381	1.55815	3.98569	0.644335	2.76572	0.365291
TSG14-02c-7-2	Taracsak(2019)	OL	NA	Tanganasoga	Tanganasoga	41.319	4.73474	13.2494	12.6298	0.186109	5.7904	11.536	3.62061	1.20083	0.912765	0.317789	0.0663167	96.0136		78.7343		1046.67	1.38285	2417.2	1123.66		7.96024	3.30655	28.0317	1101.06	38.2722	384.589	67.1245	366.675	52.7566	115.535	15.1471	73.2689	16.2271	5.12758	15.7453	1.86498	10.7809	1.53	4.29094	0.451397	2.64626	0.466551
MN14-01b-6-2a	New analyses	OL	NA	Montanita Negra	West	42.4087	4.25284	14.1168	12.2114	0.168581	5.10012	14.4186	3.55683	0.756427	0.534791	0.23003	0.056802	98.2538		83.146		NA	NA	NA	NA		NA	NA	NA	NA	NA	NA	NA	NA	NA	NA	NA	NA	NA	NA	NA	NA	NA	NA	NA	NA	NA	NA
MCG14-03-19-1	Taracsak(2019)	OL	NA	Mercade	South	42.7877	4.39676	13.8363	12.1523	0.161952	5.79283	10.7416	3.67343	1.38439	0.789925	0.209918	0.091105	96.5795		77.9176		210.616	1.23313	1946.36	766.231		8.04567	4.11501	33.7478	872.264	38.4102	395.102	73.2295	343.287	59.0681	127.182	15.6293	69.9114	14.3021	4.62073	13.9009	2.26715	10.3555	1.72751	4.23302	0.542316	2.77875	0.351225
MJ14-01-7-4	New analyses	OL	NA	Montana de Julan	South	43.403	3.85774	15.6399	11.7701	0.200046	4.38153	9.988	4.14399	1.96042	1.60566	0.012288	0.0787832	97.1447		78.0367		NA	NA	NA	NA		NA	NA	NA	NA	NA	NA	NA	NA	NA	NA	NA	NA	NA	NA	NA	NA	NA	NA	NA	NA	NA	NA
MCG14-03-19-gm	New analyses	Matrix	Traces from MCG14-03-2gm	Mercade	South	43.4674	4.58947	14.6114	13.2182	0.199962	4.59065	10.0273	3.28628	1.87688	1.18002	0.031056	0.127057	97.3353		NA		53.9918	0.079199	1706.33	633.074		6.33412	4.49046	35.1981	1219.47	34.824	403.257	83.6124	480.609	65.4662	137.064	16.3037	72.01	15.5592	5.22464	14.6512	2.3439	9.82135	1.52096	3.71067	0.413423	1.82245	0.285703
MN14-01a-17-4	New analyses	OL	NA	Montanita Negra	West	45.3249	4.82021	16.568	10.9878	0.140276	4.8323	8.92635	3.89473	2.07243	0.0853487	0.185381	0.0230897	98.2352		81.8712		NA	NA	NA	NA		NA	NA	NA	NA	NA	NA	NA	NA	NA	NA	NA	NA	NA	NA	NA	NA	NA	NA	NA	NA	NA	NA
MCG14-03-8-1	Taracsak(2019)	OL	NA	Mercade	South	42.0252	5.33766	13.4932	12.1666	0.190959	5.67464	11.1366	3.76681	0.97879	0.993307	0.351958	0.08376	96.9029		77.9222		2087.36	1.33761	2184.51	816.435		8.49823	3.47276	21.6241	1062.86	40.4832	391.983	89.1278	435.395	78.2836	159.643	19.0795	84.5634	15.9718	5.06486	16.2183	2.50203	10.8882	1.70877	3.97791	0.525181	2.5971	0.39103
[truncated: 47 more columns]

## Sheet: Glass_PEC
PEC-corrected composition of glasses, analysed by EPMA (major) and SIMS (trace). For the 2011-2012 eruption data, PEC correction was not redone - major and trace element composition of these data are taken directly from Longpré et al. 2017 (EPSL). Lines with no major element data was not possible to analyse by EPMA after SIMS 34S/32S analyses. Sulfur isotope ratios for these glasses are provided …
Sample	Reference_EPMA	Type	Comment	Location	Rift	SiO2	TiO2	Al2O3	FeO_t	Fe2O3	FeO	MnO	MgO	CaO	Na2O	K2O	P2O5	S	Cl_EPMA	Total		Host Fo	PEC	PEC_err		CO2	H2O	F	Cl_SIMS		Li	B	Rb	Sr	Y	Zr	Nb	Ba	La	Ce	Pr	Nd	Sm	Eu	Gd	Tb	Dy	Ho	Er
MCG14-03-19-1	Taracsak(2019)	OL	NA	Mercade	South	42.5	4.35	13.7	12.2	3.74	9.9	0.16	5.44	10.6	3.63	1.37	0.781	0.2075	0.0901	97.3		77.9	0.5	2.1		208	1.22	1936.6	762.4		8	4.1	33.6	867.9	38.2	393.1	72.9	341.6	58.8	126.5	15.6	69.6	14.2	4.6	13.8	2.3	10.3	1.7	4.2
MCG14-03-19-3	Taracsak(2019)	OL	NA	Mercade	South	41.8	4.79	13.7	12.6	3.92	10	0.19	5.51	10.3	3.75	1.31	0.79	0.3074	0.0771	97.6		77.9	-0.4	1.6		2073	1.41	2014.7	716.5		8.5	3	30.8	924.9	36	377.9	68.7	378.6	54.7	118	14.6	65.5	13.8	5	12.8	2.1	9.7	1.4	3.8
MCG14-03-19-4	New analyses	OL	NA	Mercade	South	42.1	4.31	13.9	12.3	3.71	10	0.19	5.42	10.7	3.63	1.31	0.783	0.3232	0.1027	96.1		77.9	2.2	2.1		NA	NA	NA	NA		NA	NA	NA	NA	NA	NA	NA	NA	NA	NA	NA	NA	NA	NA	NA	NA	NA	NA	NA
MCG14-03-19-gm	New analyses	Matrix	Traces from MCG14-03-2gm	Mercade	South	43.5	4.59	14.6	13.2	4.11	9.5	0.2	4.59	10	3.29	1.88	1.18	0.0311	0.1271	97.3		NA	NA	NA		54	0.08	1706.3	633.1		6.3	4.5	35.2	1219.5	34.8	403.3	83.6	480.6	65.5	137.1	16.3	72	15.6	5.2	14.7	2.3	9.8	1.5	3.7
MCG14-03-7-1	Taracsak(2019)	OL	NA	Mercade	South	41.7	4.49	14.4	12.4	3.75	10.4	0.16	5.53	11	4.17	1.45	0.901	0.2736	0.0828	98.4		78	NA	NA		1357	0.45	2029.8	750.5		8.7	3.7	29.3	1076.5	38.3	379.6	74.9	430.5	59.6	127.4	16.4	73.1	15.7	5.4	14.6	2.2	9.8	1.7	4.1
MCG14-03-8-1	Taracsak(2019)	OL	NA	Mercade	South	41.6	5.19	13.1	12.2	3.68	10.3	0.19	5.69	10.8	3.67	0.95	0.967	0.3425	0.0815	97.7		77.9	1.9	1.7		2031	1.3	2142.6	800.8		8.3	3.4	21.2	1042.4	39.7	384.5	87.4	427	76.8	156.6	18.7	82.9	15.7	5	15.9	2.5	10.7	1.7	3.9
MCG14-03-8-2	New analyses	OL	NA	Mercade	South	42.5	3.71	14.3	12.4	3.82	9.6	0.17	5.25	10	3.68	1.37	0.888	0.2946	0.0795	95.4		77.9	0.3	1.8		NA	NA	NA	NA		NA	NA	NA	NA	NA	NA	NA	NA	NA	NA	NA	NA	NA	NA	NA	NA	NA	NA	NA
MJ14-01-6-2	Taracsak(2019)	Matrix	NA	Montana de Julan	South	44.6	4.14	15.1	11.8	3.66	8.5	0.18	4.41	10.1	4.04	1.71	1.127	0.0352	0.0817	97.4		NA	5.1	1.9		11	0.38	2465.9	1653.2		1.7	4.9	40.5	1417	34.9	369.5	100.4	571.9	83.5	171.4	19.2	82.2	16	4.6	15.8	1.9	9.7	1.4	3.6
MJ14-01-7-1	Taracsak(2019)	OL	NA	Montana de Julan	South	43.4	4.05	14.8	11.6	3.47	9.6	0.17	5.22	10.1	3.87	1.68	1.028	0.0313	0.0612	97.6		78	3	1.4		4	0.09	2386.3	1109.7		3.8	5.2	38.6	1404.9	35	374.7	100.9	558.1	86.6	169.9	19.3	81.5	14.8	4.6	13.1	2	10.4	1.4	3.4
MJ14-01-7-2	New analyses	OL	NA	Montana de Julan	South	43	3.8	14.7	11.9	3.55	9.9	0.18	5.29	10.3	4.03	1.81	1.484	0.0218	0.0778	98		78	3.2	1.6		NA	NA	NA	NA		NA	NA	NA	NA	NA	NA	NA	NA	NA	NA	NA	NA	NA	NA	NA	NA	NA	NA	NA
MJ14-01-7-4	New analyses	OL	NA	Montana de Julan	South	42.9	3.67	14.9	11.8	3.49	9.9	0.19	5.36	9.5	3.95	1.87	1.529	0.0117	0.075	97.3		78	4.3	1.7		NA	NA	NA	NA		NA	NA	NA	NA	NA	NA	NA	NA	NA	NA	NA	NA	NA	NA	NA	NA	NA	NA	NA
MN14-01a-11-1	Taracsak(2019)	OL	NA	Montanita Negra	West	43.6	3.77	12.9	11.4	3.26	9.5	0.13	8.08	12	2.91	0.71	0.266	0.037	0.0521	97.4		84.3	8.2	2.5		163	0.22	1623	918.9		5.5	2.3	15.4	705.1	27.2	209	44.5	244.7	34.2	71.8	9.2	42.4	9.5	2.6	7.7	1.1	6.6	1	2.4
MN14-01a-11-2	Taracsak(2019)	OL	NA	Montanita Negra	West	42.9	3.81	12.6	11.9	3.34	9.9	0.12	8.39	12.1	2.83	0.66	0.446	0.1236	0.0512	97.6		84.3	0.1	1.8		562	0.43	1373.3	763.4		6.3	2.2	15	770.5	30.5	220.5	44.1	252.1	34.9	74.1	9.7	47.6	9.1	3.4	9.2	1.2	6.4	1.1	2.8
MN14-01a-11-gm	New analyses	Matrix	NA	Montanita Negra	West	42.4	4.17	14.5	12.9	4.03	9.3	0.18	5.66	12.8	3.2	0.85	0.668	0.071	0.0546	97.7		NA	NA	NA		NA	NA	NA	NA		NA	NA	NA	NA	NA	NA	NA	NA	NA	NA	NA	NA	NA	NA	NA	NA	NA	NA	NA
MN14-01a-13-1	Taracsak(2019)	OL	NA	Montanita Negra	West	40.5	4.22	12.6	12.6	3.64	10.8	0.15	7.78	11.5	3.04	0.9	0.504	0.3336	0.0603	96.7		82.2	7	2.8		2134	0.77	1677.9	1152.4		5.7	2.7	21.5	879.9	29.9	275.5	58.5	322.6	45.4	95.8	12.1	54.5	11.4	3.4	10.6	1.4	8.3	1.2	3.6
MN14-01a-13-4	New analyses	OL	NA	Montanita Negra	West	40.6	3.64	12.8	10.4	2.92	11	0.13	7.85	12.3	2.94	0.61	0.382	0.2112	0.0485	95.1		82.2	8.9	2.2		NA	NA	NA	NA		NA	NA	NA	NA	NA	NA	NA	NA	NA	NA	NA	NA	NA	NA	NA	NA	NA	NA	NA
MN14-01a-13-5	New analyses	OL	NA	Montanita Negra	West	43.4	3.57	13.6	10.6	3.08	9.8	0.16	7.15	12.3	2.83	0.67	0.512	0.2135	0.0417	97.1		82.2	5.9	2		NA	NA	NA	NA		NA	NA	NA	NA	NA	NA	NA	NA	NA	NA	NA	NA	NA	NA	NA	NA	NA	NA	NA
MN14-01a-17-1	Taracsak(2019)	OL	NA	Montanita Negra	West	43.9	5.02	14.2	12.7	3.83	9.4	0.19	6.5	9.6	4.63	0.93	0.502	0.3066	0.0627	99.9		81.9	10	2.6		1568	1.07	1864	638.4		6.7	1.3	12.6	672.6	29.4	238.6	58.5	237.8	23.3	53.1	7.4	33.8	8.6	3.1	8.4	1.3	7.3	1.2	2.6
MN14-01a-17-3	New analyses	OL	NA	Montanita Negra	West	41.9	4.1	13.7	13.2	3.9	10.4	0.17	7.13	12.5	3.63	0.75	0.485	0.0973	0.055	98.6		81.9	5.1	2.1		NA	NA	NA	NA		NA	NA	NA	NA	NA	NA	NA	NA	NA	NA	NA	NA	NA	NA	NA	NA	NA	NA	NA
MN14-01a-17-4	New analyses	OL	NA	Montanita Negra	West	44.8	4.55	15.7	11	3.23	9.1	0.13	6.36	8.4	3.68	1.96	0.081	0.1752	0.0218	98		81.9	5.3	1.9		NA	NA	NA	NA		NA	NA	NA	NA	NA	NA	NA	NA	NA	NA	NA	NA	NA	NA	NA	NA	NA	NA	NA
MN14-01a-29-2	New analyses	OL	NA	Montanita Negra	West	42.3	4.03	14	13.1	4.06	9.9	0.19	5.72	13.2	3.2	0.81	0.613	0.105	0.051	98		78.9	0.3	1.7		NA	NA	NA	NA		NA	NA	NA	NA	NA	NA	NA	NA	NA	NA	NA	NA	NA	NA	NA	NA	NA	NA	NA
MN14-01a-29-gm	New analyses	Matrix	NA	Montanita Negra	West	42.8	4.14	14.4	12.9	4.02	9.3	0.18	5.51	12.5	2.92	0.86	0.67	0.0347	0.0504	97.1		NA	NA	NA		NA	NA	NA	NA		NA	NA	NA	NA	NA	NA	NA	NA	NA	NA	NA	NA	NA	NA	NA	NA	NA	NA	NA
MN14-01a-4-1	Taracsak(2019)	OL	NA	Montanita Negra	West	43	4.03	13.5	12.4	3.85	9.7	0.2	5.62	12.8	3.01	0.74	0.424	0.2293	0.0455	97.5		78.6	NA	NA		600	0.6	1555.5	929.4		6.7	1.9	17.9	796.1	31.2	237.1	51.3	279.9	39.2	80.4	9.5	47.6	12.4	3.3	10.6	1.5	7.7	1.2	3.5
MN14-01a-4-3	New analyses	OL	NA	Montanita Negra	West	41.9	3.82	13.1	13.2	3.8	10.4	0.18	7.75	13.3	3.06	0.72	0.599	0.1484	0.0537	98.6		83	2.2	2		NA	NA	NA	NA		NA	NA	NA	NA	NA	NA	NA	NA	NA	NA	NA	NA	NA	NA	NA	NA	NA	NA	NA
MN14-01b-2-1	Taracsak(2019)	OL	NA	Montanita Negra	West	37.5	4	10.9	9.9	2.45	13.2	0.1	10.43	11	3.44	1.15	1.275	0.3478	0.1061	95.4		84.3	21.3	2		NA	NA	NA	NA		NA	NA	NA	NA	NA	NA	NA	NA	NA	NA	NA	NA	NA	NA	NA	NA	NA	NA	NA
MN14-01b-6-1a	New analyses	OL	NA	Montanita Negra	West	40.8	3.79	12.4	12.7	3.56	11	0.16	8.17	12.8	3.4	0.67	0.482	0.1528	0.0521	97.2		83.1	10.2	2.7		NA	NA	NA	NA		NA	NA	NA	NA	NA	NA	NA	NA	NA	NA	NA	NA	NA	NA	NA	NA	NA	NA	NA
MN14-01b-6-2a	New analyses	OL	NA	Montanita Negra	West	41.8	3.85	12.8	12.2	3.44	10.5	0.15	7.91	13.1	3.22	0.68	0.484	0.2082	0.0514	97.9		83.1	9.7	2.6		NA	NA	NA	NA		NA	NA	NA	NA	NA	NA	NA	NA	NA	NA	NA	NA	NA	NA	NA	NA	NA	NA	NA
TDE14-02-12-2	Taracsak(2019)	OL-MP	NA	Tamaduste	Northeast	43.6	4.65	14.5	12.1	3.76	8.7	0.2	4.61	11.4	3.93	1.58	0.977	0.1067	0.0856	98.1		79.8	NA	NA		43	0.16	2039.9	818.8		9.8	4.7	38.9	1100	39.6	477.2	86.7	404.8	66.8	146.4	18.6	84.1	17.7	5.8	15.1	2.4	10.8	1.6	3.9
TDE14-02-12-5	New analyses	OL	NA	Tamaduste	Northeast	42.5	4.23	14.1	12.4	3.66	9.9	0.18	5.99	10.4	3.6	1.49	0.956	0.0436	0.0842	97		79.8	4.9	2.2		NA	NA	NA	NA		NA	NA	NA	NA	NA	NA	NA	NA	NA	NA	NA	NA	NA	NA	NA	NA	NA	NA	NA
TDE14-02-12-6	New analyses	OL	NA	Tamaduste	Northeast	43.3	4.58	14.2	12.8	3.83	9.6	0.19	5.73	10.2	3.92	1.62	1.053	0.0366	0.0851	98.2		79.8	3.7	1.4		NA	NA	NA	NA		NA	NA	NA	NA	NA	NA	NA	NA	NA	NA	NA	NA	NA	NA	NA	NA	NA	NA	NA
TDE14-02-12-7	New analyses	OL	NA	Tamaduste	Northeast	40.7	4.47	13.5	14.1	4.18	10.6	0.21	6.27	11.6	3.5	1.29	0.878	0.1626	0.0817	97.2		79.8	4.6	2.2		NA	NA	NA	NA		NA	NA	NA	NA	NA	NA	NA	NA	NA	NA	NA	NA	NA	NA	NA	NA	NA	NA	NA
TDE14-02-12-gm	New analyses	Matrix	NA	Tamaduste	Northeast	43.7	4.86	14.3	12.4	3.85	8.9	0.2	4.9	10.8	3.33	1.61	1.047	0.0175	0.0808	97.4		NA	NA	NA		NA	NA	NA	NA		NA	NA	NA	NA	NA	NA	NA	NA	NA	NA	NA	NA	NA	NA	NA	NA	NA	NA	NA
TDE14-02-3-2 (gm)	New analyses	Matrix	Traces from TDE14-03 matrix AVG	Tamaduste	Northeast	43.7	4.68	14.8	12.2	3.79	8.8	0.18	4.51	10.4	3.83	1.78	1.092	0.0163	0.078	97.5		NA	NA	NA		2	0.08	1823.5	650.7		9	4.7	38	1027.2	41.2	494.8	88.8	402.1	67.2	150.6	19	84.5	16	5.4	15.6	2.6	11.6	1.7	4.1
TDE14-02-3-gm	New analyses	Matrix	Traces from TDE14-03 matrix AVG	Tamaduste	Northeast	43.7	4.68	14.8	12.2	3.79	8.8	0.18	4.51	10.4	3.83	1.78	1.092	0.0163	0.078	97.5		NA	NA	NA		2	0.08	1823.5	650.7		9	4.7	38	1027.2	41.2	494.8	88.8	402.1	67.2	150.6	19	84.5	16	5.4	15.6	2.6	11.6	1.7	4.1
TDE14-02-4-3	Taracsak(2019)	OL	NA	Tamaduste	Northeast	42.3	3.62	12.4	10.3	2.87	10.5	0.15	8.61	12.5	2.75	0.76	0.586	0.2754	0.0524	98.2		83.7	2.8	2.4		2173	0.82	1149.8	470		5.1	2.4	15.2	687.1	28.1	237.5	49.7	267.5	38.7	81.4	10.7	46	9.5	3.3	7.5	1.5	6.1	1.1	2.7
TDE14-02-4-4	Taracsak(2019)	OL	NA	Tamaduste	Northeast	42.3	3.81	12.7	12.6	3.65	10.2	0.18	8.18	12.7	2.94	0.79	0.574	0.2251	0.0547	98.8		83.7	6.7	3		529	0.62	1108.3	445.8		4.7	1.9	14.5	687.6	26.4	215.8	44	246.8	35.8	76.2	9.5	43.6	10.3	3.4	7.8	1.5	6.2	1.2	2.7
TDE14-02-8-1	Taracsak(2019)	OL	NA	Tamaduste	Northeast	44.7	3.75	14.3	10.6	3.17	9.1	0.17	4.89	10.3	4.38	1.34	0.932	0.3816	0.076	97		77.8	2.6	1.7		NA	NA	NA	NA		NA	NA	NA	NA	NA	NA	NA	NA	NA	NA	NA	NA	NA	NA	NA	NA	NA	NA	NA
TSG14-02c-10-1	Taracsak(2019)	OL	NA	Tanganasoga	Tanganasoga	41.5	4.46	13	11.8	3.51	10.4	0.15	6.22	10.8	3.65	1.25	0.933	0.3768	0.0576	97.2		79.3	3.6	1.5		NA	NA	2674.9	1251.1		7.6	3.5	32.4	1052.9	37.7	363.2	66.6	357.5	47.7	106.3	13.7	68.6	13.7	4.2	11.1	1.8	9.5	1.5	3.7
TSG14-02c-10-2	New analyses	OL	NA	Tanganasoga	Tanganasoga	41.3	4.7	13.4	11.6	3.42	10.5	0.13	5.84	10.6	3.8	1.23	0.784	0.6135	0.0715	95.7		78.6	4.2	2		NA	NA	NA	NA		NA	NA	NA	NA	NA	NA	NA	NA	NA	NA	NA	NA	NA	NA	NA	NA	NA	NA	NA
TSG14-02c-11-1	Taracsak(2019)	OL	NA	Tanganasoga	Tanganasoga	43.4	4.55	12.9	11.6	3.54	9.4	0.17	5.58	10.8	3.65	1.36	0.779	0.2734	0.0643	97.5		79	1.1	1.5		842	1.35	1875.6	1018.4		7.7	3.3	33.5	939.4	33.6	352.4	66	330	52.5	115	14.2	66.1	13.1	3.9	12.4	1.6	7.8	1.4	3.4
TSG14-02c-11-3	New analyses	OL	NA	Tanganasoga	Tanganasoga	42	4.71	13.6	12.1	3.67	10	0.16	5.81	10.1	3.37	1.46	0.909	0.3134	0.0782	95.9		79	2.1	1.9		NA	NA	NA	NA		NA	NA	NA	NA	NA	NA	NA	NA	NA	NA	NA	NA	NA	NA	NA	NA	NA	NA	NA
TSG14-02c-11-4	New analyses	OL	NA	Tanganasoga	Tanganasoga	44.2	4.86	13.1	10.7	3.21	9.2	0.15	5.4	10.5	3.62	1.1	0.813	0.232	0.0656	96.2		79	3.2	1.7		NA	NA	NA	NA		NA	NA	NA	NA	NA	NA	NA	NA	NA	NA	NA	NA	NA	NA	NA	NA	NA	NA	NA
TSG14-02c-22-1/1	Taracsak(2019)	OL	NA	Tanganasoga	Tanganasoga	41.1	4.79	13.1	12	3.54	10.6	0.16	6.09	11	3.53	1.32	0.742	0.3932	0.0568	97.3		78.7	4.1	1.9		2385	1.14	2470.4	1041.3		8	3	33.6	993.6	34.4	349.7	76.1	341.2	74.6	150.6	16.8	71.9	14.4	3.9	14.6	1.7	10.3	1.4	3.3
TSG14-02c-22-3	New analyses	OL	NA	Tanganasoga	Tanganasoga	39.5	4.36	13.5	11.8	3.41	11.5	0.16	6.32	10.6	3.94	1.38	1.534	0.2908	0.083	96.3		78.7	6.3	1.8		NA	NA	NA	NA		NA	NA	NA	NA	NA	NA	NA	NA	NA	NA	NA	NA	NA	NA	NA	NA	NA	NA	NA
TSG14-02c-5-1	Taracsak(2019)	OL	NA	Tanganasoga	Tanganasoga	41.2	4.52	12.7	12.3	3.66	10.5	0.16	6.13	11.6	3.51	1	0.843	0.3256	0.0713	97.3		78.8	3.1	2		1294	1.24	2869.4	1299.9		7.8	2.9	24.9	1000.2	36.4	315.4	59.3	346.7	46	101.9	13.1	64.4	14.2	3.8	11.6	1.6	9.4	1.5	3.6
TSG14-02c-5-2	New analyses	OL	NA	Tanganasoga	Tanganasoga	42.7	2.48	14.5	10.9	3.21	10	0.13	5.67	10.7	4.09	1.28	0.968	0.2869	0.1041	95.7		78.8	4.3	1.7		NA	NA	NA	NA		NA	NA	NA	NA	NA	NA	NA	NA	NA	NA	NA	NA	NA	NA	NA	NA	NA	NA	NA
TSG14-02c-7-1	Taracsak(2019)	OL	NA	Tanganasoga	Tanganasoga	41.6	4.1	13.5	11.6	3.44	10.4	0.15	6	10.3	3.93	1.41	1.007	0.434	0.094	97.3		78.7	3.9	2.2		1781	1.34	2394.4	1362.2		8.5	3.6	29.6	1168.1	38.6	359.8	75.4	429.1	59.7	127.1	16.3	75.2	14.7	4.2	11.8	1.9	9.8	1.5	3.8
TSG14-02c-7-2	Taracsak(2019)	OL	NA	Tanganasoga	Tanganasoga	40.9	4.58	12.8	12.6	3.8	10.5	0.18	6.06	11.2	3.5	1.16	0.883	0.3076	0.0642	97.1		78.7	2.5	2.1		1013	1.34	2356.5	1095.5		7.8	3.2	27.3	1073.4	37.3	374.9	65.4	357.5	51.4	112.6	14.8	71.4	15.8	5	15.4	1.8	10.5	1.5	4.2
TSG14-02c-7-3	Taracsak(2019)	OL	NA	Tanganasoga	Tanganasoga	42.1	5	13.1	12.5	3.79	10	0.17	5.73	11	3.62	1.32	0.782	0.2184	0.0722	97.7		78.7	2	2		153	0.98	1970	1054.4		8.5	3.3	30.1	1021.6	34.2	362.5	68.2	343.4	57.5	121	15.3	71.1	14.1	4.3	15.9	1.7	9.3	1.3	3.6
TSG14-02c-7-4	New analyses	OL	NA	Tanganasoga	Tanganasoga	40.1	4.65	13.1	11.8	3.38	11.2	0.18	6.25	11.2	3.69	1.21	0.893	0.3095	0.0968	95.9		78.7	7.6	1.9		NA	NA	NA	NA		NA	NA	NA	NA	NA	NA	NA	NA	NA	NA	NA	NA	NA	NA	NA	NA	NA	NA	NA
TSG14-02c-9-2	New analyses	OL	NA	Tanganasoga	Tanganasoga	41.1	4.84	12.7	11.3	3.3	10.7	0.17	6.17	11.2	3.47	1.2	0.674	0.3194	0.0691	95.5		79	4.8	1.8		NA	NA	NA	NA		NA	NA	NA	NA	NA	NA	NA	NA	NA	NA	NA	NA	NA	NA	NA	NA	NA	NA	NA
TSG14-02c-9-4	New analyses	OL	NA	Tanganasoga	Tanganasoga	43.7	4.51	12.8	11	3.4	9.4	0.15	5.49	10.8	3.76	1	0.784	0.1597	0.0593	95.7		79	0.1	1.9		NA	NA	NA	NA		NA	NA	NA	NA	NA	NA	NA	NA	NA	NA	NA	NA	NA	NA	NA	NA	NA	NA	NA
TSG14-02cb-23-2	Taracsak(2019)	OL	NA	Tanganasoga	Tanganasoga	44.1	4.57	12.4	11.8	3.64	9.2	0.17	5.47	12.1	2.74	1.23	1.08	0.3038	0.0775	97.9		78.6	0.7	2		2376	0.95	3318	971.6		9.1	4.1	29.4	1242.7	48	418.1	78.2	416.7	57.7	133.5	17.9	84.2	17.3	5.7	15.9	2.7	12.1	2	5
TSG14-02cb-23-3	New analyses	OL	NA	Tanganasoga	Tanganasoga	41.7	4.75	14	11	3.19	10.7	0.15	5.97	10.3	4	1.3	0.971	0.2129	0.0654	97		78.7	5.8	1.2		NA	NA	NA	NA		NA	NA	NA	NA	NA	NA	NA	NA	NA	NA	NA	NA	NA	NA	NA	NA	NA	NA	NA
TSG14-02cb-23-4	New analyses	OL	NA	Tanganasoga	Tanganasoga	40.9	4.69	13.9	11.5	3.35	10.9	0.15	6.09	11.4	3.74	1.18	0.983	0.3112	0.0761	97.3		78.7	NA	NA		NA	NA	NA	NA		NA	NA	NA	NA	NA	NA	NA	NA	NA	NA	NA	NA	NA	NA	NA	NA	NA	NA	NA
TSG14-02cb-23-5	New analyses	OL	NA	Tanganasoga	Tanganasoga	42.5	4.43	14.4	10.8	3.16	10.2	0.14	5.67	10.1	4.17	1.47	1.148	0.1653	0.077	97.3		78.7	5.8	2		NA	NA	NA	NA		NA	NA	NA	NA	NA	NA	NA	NA	NA	NA	NA	NA	NA	NA	NA	NA	NA	NA	NA
TSG14-02cb-26-2	New analyses	OL	NA	Tanganasoga	Tanganasoga	41.5	4.55	13.7	11.7	3.36	10.5	0.15	5.93	10.6	3.86	1.28	0.694	0.2603	0.075	96.1		78.8	7.5	2		NA	NA	NA	NA		NA	NA	NA	NA	NA	NA	NA	NA	NA	NA	NA	NA	NA	NA	NA	NA	NA	NA	NA
TSG14-02cb-29-1	Taracsak(2019)	OL	NA	Tanganasoga	Tanganasoga	41.3	4.17	13	11.5	3.33	10.6	0.18	6.12	12.3	3.26	1.06	0.821	0.3612	0.0765	96.1		79	6	1.9		NA	NA	NA	NA		NA	NA	NA	NA	NA	NA	NA	NA	NA	NA	NA	NA	NA	NA	NA	NA	NA	NA	NA
TSG14-02cb-38-1	New analyses	OL	NA	Tanganasoga	Tanganasoga	43.5	3.7	14.4	11.3	3.31	9.7	0.15	5.71	10.4	3.62	1.55	0.868	0.1293	0.0938	96.9		79.3	4.6	1.6		NA	NA	NA	NA		NA	NA	NA	NA	NA	NA	NA	NA	NA	NA	NA	NA	NA	NA	NA	NA	NA	NA	NA
TSG14-02cb-38-2	New analyses	OL	NA	Tanganasoga	Tanganasoga	43.5	4.71	14.3	12.5	3.71	9.6	0.17	5.57	10.1	4.02	1.69	0.931	0.0658	0.0798	98.3		79.3	NA	NA		NA	NA	NA	NA		NA	NA	NA	NA	NA	NA	NA	NA	NA	NA	NA	NA	NA	NA	NA	NA	NA	NA	NA
WH14-01-4-1	Taracsak(2019)	OL	NA	Sabinosa	West	46.9	2.78	16.4	9.2	2.81	8.2	0.14	4.24	8.5	4.57	1.15	0.667	0.1803	0.0756	98.6		75.9	1.2	1.3		2279	2	1242.9	528		9.6	2.1	19.1	852	34	348.7	99.3	555.9	42.1	97.3	11.8	52.8	11.6	4.1	10.5	2	9.3	1.5	3.2
WH14-01-4-8	New analyses	OL	NA	Sabinosa	West	48.6	2.83	17.7	10.5	3.31	7.1	0.15	3.63	7.4	3.44	1.06	0.618	0.1797	0.0886	95.8		75.9	-1	1.4		NA	NA	NA	NA		NA	NA	NA	NA	NA	NA	NA	NA	NA	NA	NA	NA	NA	NA	NA	NA	NA	NA	NA
4.1	Longpre2017	OL	NA	2011-2012	South	43.6962	4.70023	13.6393	12.8659	NA	NA	0.0995129	7.33079	11.5063	3.84783	1.46053	0.853399	0.302011	NA	NA		84.7	NA	NA		835.478	2.27171	1832.89	777.898		NA	NA	28.5886	793.13	29.3591	351.526	65.5818	NA	44.6578	93.3981	12.2345	50.9314	11.1021	3.53728	9.69459	1.31801	6.87514	1.16226	2.67235
4.1	Longpre2017	OX	NA	2011-2012	South	47.42	3.24	16.53	11.26	NA	NA	0.27	4.57	8.22	5.5	1.95	1.03	NA	NA	NA		NA	NA	NA		NA	NA	NA	NA		NA	NA	NA	NA	NA	NA	NA	NA	NA	NA	NA	NA	NA	NA	NA	NA	NA	NA	NA
1.14a	Longpre2017	OL	NA	2011-2012	South	43.3275	4.5971	14.3373	13.6315	NA	NA	0.143785	5.76447	11.3932	4.34874	1.48109	0.975324	0.273513	NA	NA		80.2	NA	NA		NA	NA	NA	NA		NA	NA	NA	NA	NA	NA	NA	NA	NA	NA	NA	NA	NA	NA	NA	NA	NA	NA	NA
2.35b	Longpre2017	OL	NA	2011-2012	South	44.4966	4.18924	14.9739	12.7014	NA	NA	0.160815	6.13611	9.68108	4.78325	1.80214	1.07545	0.0523509	NA	NA		82.5	NA	NA		130.264	0.397232	1581.06	768.046		NA	NA	NA	NA	NA	NA	NA	NA	NA	NA	NA	NA	NA	NA	NA	NA	NA	NA	NA
4.5a	Longpre2017	OL	NA	2011-2012	South	42.3737	5.12487	14.0401	14.0951	NA	NA	0.247394	6.00081	11.5641	4.11518	1.57185	0.866884	0.324491	NA	NA		80.5	NA	NA		1283.51	2.59229	1963.65	811.953		NA	NA	31.9995	825.691	30.9107	357.706	77.019	NA	47.556	104.314	12.992	56.8337	11.6957	3.59502	9.84207	1.3218	6.61601	1.09446	2.67608
4.65b	Longpre2017	OX	NA	2011-2012	South	50.28	1.85	16.2	9.55	NA	NA	0.41	3.78	8.17	6.25	1.95	1.56	NA	NA	NA		NA	NA	NA		NA	NA	NA	NA		NA	NA	NA	NA	NA	NA	NA	NA	NA	NA	NA	NA	NA	NA	NA	NA	NA	NA	NA
Matrix average2011-2012	Longpre2017	Matrix	NA	2011-2012	South	44.926	4.436	15.438	12.008	NA	NA	0.18	4.676	10.6	4.776	1.87	1.096	NA	NA	NA		NA	NA	NA		43.5846	0.0322767	2013.44	988.341		8.35047	NA	38.7486	1139.68	39.2541	525.597	94.5066	379.798	65.9969	136.797	16.8376	71.9679	14.4823	4.30866	12.1243	1.68901	8.52357	1.43741	3.61104
[truncated: 52 more columns]

## Sheet: d34S_Edinburgh
Sulfur isotope data collected in Edinburgh in November 2019. Data processing (calculating S content from 32 counts, drift and IMF correction) was carried out following the procedures of Taracsák et al. 2021 (Chem. Geol.). All data collected on standards during the same sessions are also provided in Taracsák et al. 2021 (Chem. Geol.). Repeat analyses for inclusions are provided separately.
Sample	Reference	Location	Rift	SIMS_date	Session	counts_32S	counts_32S_sdterrrel	counts_34S	counts_34S_sdterr	X34S_32S	X34S_32S_stderr	d34S_measured		X34S32S_driftcorr	d34S_driftcorr	d34S_interr	d34S_exterr		X32S_CPS_nA_ppm	X32S_CPS_nA_err		X34S_32S_driftcorr_EGT_relative	d34S_driftcorr_EGT_relative	dIMF_LogS	d34S_LogS	d34S_LogS_err
TSG14-02c-22-1/1	Taracsak(2019)	Tanganasoga	Tanganasoga	2019-11-21	S5	9234668	0.00439371	406863	0.00458776	0.0440575	0.000302456	-2.37855		0.0441095	-1.20206	0.302456	0.359581		4305.52	59.0378		0.0440625	-2.26664	3.12599	-5.39262	0.850383
TSG14-02c-22-1/1	Taracsak(2019)	Tanganasoga	Tanganasoga	2019-11-21	S5	9170018	0.00489467	403901	0.00493675	0.0440456	0.000158451	-2.64881		0.0441015	-1.3832	0.158451	0.359581		4258	59.1041		0.0440545	-2.44758	3.04681	-5.49439	0.850383
TSG14-02c-22-1/1	Taracsak(2019)	Tanganasoga	Tanganasoga	2019-11-21	S5	9037645	0.00424103	398072	0.00430155	0.0440458	0.000179822	-2.64439		0.0441056	-1.28932	0.179822	0.359581		4205.71	57.4666		0.0440586	-2.35381	2.95866	-5.31247	0.850383
TSG14-02c-22-1/1	Taracsak(2019)	Tanganasoga	Tanganasoga	2019-11-21	S5	10461640	0.00798568	460716	0.00800475	0.0440385	0.000213788	-2.80983		0.0441023	-1.36552	0.213788	0.359581		4883.1	74.4553		0.0440553	-2.42991	4.02398	-6.45389	0.850383
MN14-01b-3-1	Taracsak(2019)	Montanita Negra	West	2019-11-21	S5	3591951	0.0175121	156742	0.0176158	0.0436359	0.000792943	-11.9268		0.043703	-10.4071	0.792943	0.359581		1683.09	36.6973		0.0436564	-11.4618	-3.57443	-7.88742	0.850383
MN14-01b-3-1	Taracsak(2019)	Montanita Negra	West	2019-11-21	S5	3667689	0.0129829	161561	0.014092	0.04374	0.000625596	-9.56911		0.0438112	-7.95683	0.625596	0.359581		1720.75	31.6015		0.0437645	-9.01423	-3.41659	-5.59764	0.850383
MN14-01b-3-1	Taracsak(2019)	Montanita Negra	West	2019-11-21	S5	3765477	0.0123283	164705	0.0124887	0.0437393	0.00048312	-9.58378		0.0438145	-7.88263	0.48312	0.359581		1767.15	31.6465		0.0437678	-8.9401	-3.22677	-5.71333	0.850383
TDE14-02-3-2 (gm)	New analyses	Tamaduste	Northeast	2019-11-22	S6	848191	0.00202005	36965.9	0.00250621	0.043639	0.000830258	-11.8567		0.0436735	-11.0748	0.830258	0.207204		368.537	19.8906		0.0435799	-13.1935	-14.4094	1.21585	0.850383
TDE14-02-3-2 (gm)	New analyses	Tamaduste	Northeast	2019-11-22	S6	1084707	0.00760536	47409.5	0.0079197	0.0437053	0.000830354	-10.3545		0.0437448	-9.4594	0.830354	0.207204		471.989	25.7081		0.0436511	-11.5816	-12.6444	1.06283	0.850383
TDE14-02-8-3	New analyses	Tamaduste	Northeast	2019-11-22	S6	5786169	0.00803338	255273	0.00810381	0.0441173	0.000240157	-1.02662		0.0441621	-0.00999126	0.240157	0.207204		2499.75	136.309		0.0440675	-2.15243	-0.752665	-1.39976	0.850383
TDE14-02-8-1	Taracsak(2019)	Tamaduste	Northeast	2019-11-22	S6	7758489	0.00810432	342384	0.00805094	0.0441306	0.000264718	-0.725159		0.0441805	0.404897	0.264718	0.207204		3326.18	181.408		0.0440858	-1.73843	1.28497	-3.0234	0.850383
TDE14-02-12-2	Taracsak(2019)	Tamaduste	Northeast	2019-11-22	S6	3452165	0.00501579	151928	0.00507199	0.0440094	0.000307753	-3.46848		0.0440642	-2.22869	0.307753	0.207204		1477.24	80.0174		0.0439698	-4.36638	-4.50507	0.138691	0.850383
TDE14-02-4-4	Taracsak(2019)	Tamaduste	Northeast	2019-11-22	S6	3766817	0.00498128	166049	0.00552743	0.0439651	0.000373331	-4.47139		0.0440248	-3.1201	0.373331	0.207204		1603.99	86.8778		0.0439305	-5.25588	-3.91784	-1.33804	0.850383
TDE14-02-4-4	Taracsak(2019)	Tamaduste	Northeast	2019-11-22	S6	3802106	0.00620901	167194	0.00629945	0.0439737	0.000273663	-4.2764		0.0440384	-2.81205	0.273663	0.207204		1608.98	87.352		0.0439441	-4.9485	-3.89567	-1.05282	0.850383
TDE14-02-4-2	NA	Tamaduste	Northeast	2019-11-22	S6	4724591	0.00678836	207768	0.00679924	0.0439757	0.00017186	-4.23092		0.0440454	-2.65368	0.17186	0.207204		2002.84	108.874		0.043951	-4.79046	-2.33365	-2.45681	0.850383
TDE14-02-4-3	Taracsak(2019)	Tamaduste	Northeast	2019-11-22	S6	4208548	0.00671627	185121	0.00681899	0.0439864	0.000260994	-3.99059		0.044061	-2.30009	0.260994	0.207204		1813.6	98.5702		0.0439666	-4.43764	-3.04169	-1.39595	0.850383
TDE14-02-4-4	Taracsak(2019)	Tamaduste	Northeast	2019-11-22	S6	3599855	0.00599425	158237	0.00600698	0.0439565	0.000410649	-4.66747		0.0440361	-2.86529	0.410649	0.207204		1583.43	85.9267		0.0439417	-5.00164	-4.00986	-0.991778	0.850383
MN14-01a-17-1	Taracsak(2019)	Montanita Negra	West	2019-11-22	S7	5073849	0.00660459	222559	0.00672397	0.0438634	0.000358947	-6.77528		0.0439089	-5.7447	0.358947	0.408211		2855.92	214.964		0.0440295	-3.01409	0.19757	-3.21166	0.850383
MN14-01a-17-4	New analyses	Montanita Negra	West	2019-11-22	S7	4088929	0.00582666	179454	0.0059221	0.0438873	0.000322301	-6.23307		0.0439382	-5.08095	0.322301	0.408211		2294.97	172.594		0.0440589	-2.34849	-1.36238	-0.986117	0.850383
MCG14-03-19-3	Taracsak(2019)	Mercade	South	2019-11-25	S8	9618420	0.007564	421186	0.00763559	0.043789	0.000201003	-8.45876		0.0438129	-7.91852	0.201003	0.389185		2719.02	47.8176		0.0441413	-0.481127	-0.063073	-0.418054	1.09008
MCG14-03-19-3	Taracsak(2019)	Mercade	South	2019-11-25	S8	9732412	0.00626175	426065	0.00629675	0.0437778	0.000199805	-8.71298		0.0438112	-7.95667	0.199805	0.389185		2759.13	47.0894		0.0441396	-0.519556	0.0529553	-0.572512	1.09008
MCG14-03-19-3	Taracsak(2019)	Mercade	South	2019-11-25	S8	9437123	0.00709616	412881	0.00712791	0.0437506	0.00024318	-9.32974		0.0437935	-8.35774	0.24318	0.389185		2669.53	46.4238		0.0441218	-0.923626	-0.208608	-0.715018	1.09008
MN14-01a-11-2	Taracsak(2019)	Montanita Negra	West	2019-11-25	S8	3672061	0.00413335	159872	0.00445884	0.0435363	0.00050247	-14.1809		0.0435885	-12.9984	0.50247	0.389185		1043.86	17.1254		0.0439153	-5.59909	-7.64832	2.04924	1.09008
MN14-01a-13-1	Taracsak(2019)	Montanita Negra	West	2019-11-25	S8	10971600	0.00680528	480071	0.00681006	0.0437557	0.000189343	-9.2126		0.0438178	-7.80782	0.189343	0.389185		3100.17	53.5511		0.0441463	-0.36957	0.97635	-1.34592	1.09008
MN14-01a-13-1	Taracsak(2019)	Montanita Negra	West	2019-11-25	S8	11311950	0.00664284	495030	0.00668703	0.0437614	0.000204378	-9.08428		0.043833	-7.46281	0.204378	0.389185		3183.72	54.7927		0.0441616	-0.0219924	1.18706	-1.20905	1.09008
MN14-01a-4-1	Taracsak(2019)	Montanita Negra	West	2019-11-25	S8	6380699	0.00695131	277878	0.00711329	0.0435488	0.000342	-13.8987		0.0436296	-12.0696	0.342	0.389185		1811.41	31.3948		0.0439566	-4.66327	-3.28119	-1.38208	1.09008
MN14-01a-29-2	New analyses	Montanita Negra	West	2019-11-25	S8	5362214	0.00684474	233777	0.00705367	0.0435959	0.000348285	-12.8308		0.0436863	-10.7838	0.348285	0.389185		1532.93	26.5031		0.0440139	-3.36789	-4.60378	1.23589	1.09008
MN14-01a-29-2	New analyses	Montanita Negra	West	2019-11-25	S8	6075402	0.00585853	264958	0.00608338	0.0436106	0.000367832	-12.4999		0.0437105	-10.2362	0.367832	0.389185		1740.31	29.4513		0.0440382	-2.81614	-3.59846	0.782319	1.09008
MN14-01a-29-2	New analyses	Montanita Negra	West	2019-11-25	S8	3089785	0.00549195	134206	0.00570127	0.0434346	0.000596244	-16.4835		0.0435437	-14.0136	0.596244	0.389185		889.025	14.9353		0.0438701	-6.6219	-8.92045	2.29856	1.09008
MN14-01a-26-3	NA	Montanita Negra	West	2019-11-25	S8	10199980	0.0082564	444524	0.00832798	0.0435804	0.000221939	-13.1833		0.0437759	-8.75712	0.221939	0.389185		3025.03	54.1331		0.044104	-1.32601	0.781943	-2.10795	1.09008
MN14-01a-4-2	NA	Montanita Negra	West	2019-11-25	S8	6127185	0.00844371	266015	0.00866515	0.043414	0.000357092	-16.9502		0.0436183	-12.3248	0.357092	0.389185		1831.64	32.937		0.0439453	-4.92044	-3.19321	-1.72723	1.09008
MN14-01a-4-3	New analyses	Montanita Negra	West	2019-11-25	S8	6081795	0.00800181	264236	0.00809977	0.0434465	0.000313078	-16.2155		0.0436604	-11.3703	0.313078	0.389185		1804.33	32.0792		0.0439878	-3.95877	-3.31224	-0.646526	1.09008
MN14-01a-4-2	NA	Montanita Negra	West	2019-11-25	S8	8190245	0.00502624	356491	0.00503493	0.0435263	0.000260322	-14.4089		0.0437502	-9.33789	0.260322	0.389185		2437.75	40.5963		0.0440782	-1.91113	-0.928252	-0.982881	1.09008
MCG14-03-8-1	Taracsak(2019)	Mercade	South	2019-11-25	S8	10982940	0.00756589	478955	0.00757447	0.0436089	0.000194696	-12.5376		0.0438429	-7.23961	0.194696	0.389185		3325.69	58.4894		0.0441715	0.202903	1.53271	-1.32981	1.09008
MCG14-03-7-1	Taracsak(2019)	Mercade	South	2019-11-25	S8	9474436	0.00882722	412877	0.00891234	0.0435774	0.000309309	-13.2518		0.0438208	-7.74037	0.309309	0.389185		2873.14	52.192		0.0441493	-0.301627	0.373772	-0.675399	1.09008
MJ14-01-7-3	NA	Montana de Julan	South	2019-11-25	S8	9312490	0.00666217	405225	0.00677661	0.0435135	0.000245805	-14.6981		0.0437661	-8.97762	0.245805	0.389185		2818.38	48.5261		0.0440942	-1.54815	0.221311	-1.76946	1.09008
MJ14-01-7-1	Taracsak(2019)	Montana de Julan	South	2019-11-25	S8	940182	0.00628959	40275.3	0.00692681	0.0428349	0.00124035	-30.0633		0.043093	-24.2182	1.24035	0.389185		284.464	4.85779		0.0434161	-16.903	-17.9491	1.04607	1.09008
MJ14-01-6-2	Taracsak(2019)	Montana de Julan	South	2019-11-25	S8	452302	0.00467781	19232	0.00548652	0.0425182	0.00185474	-37.2341		0.0427838	-31.22	1.85474	0.389185		136.585	2.26067		0.0431046	-23.9573	-23.762	-0.195268	1.09008
MCG14-03-19-gm	New analyses	Mercade	South	2019-11-25	S8	1060230	0.00793257	45375	0.00827746	0.0427952	0.000608582	-30.9625		0.043072	-24.6955	0.608582	0.389185		321.276	5.702		0.0433949	-17.3838	-16.9849	-0.398936	1.09008
TSG14-02cb-38-1	New analyses	Tanganasoga	Tanganasoga	2019-11-26	S10	6126491	0.0076568	268163	0.0077709	0.0437704	0.000301755	-8.88072		0.0438347	-7.42538	0.301755	0.296684		1611.65	43.3625		0.0440709	-2.07517	-4.20701	2.13184	1.09008
TSG14-02cb-38-2	New analyses	Tanganasoga	Tanganasoga	2019-11-26	S10	3011975	0.00411958	130876	0.00478139	0.0435471	0.000562987	-13.9377		0.0436202	-12.2826	0.562987	0.296684		809.457	21.1431		0.0438553	-6.95853	-9.66335	2.70482	1.09008
TSG14-02cb-38-3	NA	Tanganasoga	Tanganasoga	2019-11-26	S10	3001516	0.00758677	130781	0.00784818	0.04357	0.000529738	-13.4189		0.0436523	-11.5555	0.529738	0.296684		814.577	21.9005		0.0438876	-6.22755	-9.61339	3.38584	1.09008
TSG14-02cb-29-1	Taracsak(2019)	Tanganasoga	Tanganasoga	2019-11-26	S10	12243660	0.00644835	537377	0.00650598	0.0438899	0.000232186	-6.17497		0.043982	-4.08892	0.232186	0.296684		3372.13	89.6548		0.0442191	1.27928	1.64259	-0.36331	1.09008
TSG14-02cb-29-1	Taracsak(2019)	Tanganasoga	Tanganasoga	2019-11-26	S10	12126490	0.00680387	531959	0.00683691	0.0438673	0.000167613	-6.68546		0.0439686	-4.3915	0.167613	0.296684		3390.17	90.4342		0.0442057	0.975086	1.68485	-0.709767	1.09008
TSG14-02cb-29-2	New analyses	Tanganasoga	Tanganasoga	2019-11-26	S10	10920750	0.00637472	478863	0.00646674	0.0438484	0.000200475	-7.11444		0.0439589	-4.6125	0.200475	0.296684		3060.54	81.3163		0.0441958	0.752884	0.874416	-0.121532	1.09008
TSG14-02cb-23-2	Taracsak(2019)	Tanganasoga	Tanganasoga	2019-11-26	S10	7056737	0.00778166	308431	0.00789913	0.0437066	0.000207677	-10.3256		0.0438259	-7.62339	0.207677	0.296684		1970.87	53.0981		0.0440622	-2.27422	-2.61274	0.338517	1.09008
TSG14-02cb-23-3	New analyses	Tanganasoga	Tanganasoga	2019-11-26	S10	7213220	0.0081295	315335	0.00819636	0.0437158	0.000297938	-10.1168		0.0438444	-7.20548	0.297938	0.296684		1978.22	53.4989		0.0440807	-1.85405	-2.58324	0.729193	1.09008
TSG14-02cb-23-6	NA	Tanganasoga	Tanganasoga	2019-11-26	S10	10971050	0.00775312	480893	0.00784956	0.0438323	0.000241192	-7.47894		0.0439705	-4.35069	0.241192	0.296684		2991.43	80.5689		0.0442075	1.01611	0.693449	0.322665	1.09008
TSG14-02cb-23-5	New analyses	Tanganasoga	Tanganasoga	2019-11-26	S10	6918329	0.00816623	302259	0.00824415	0.0436891	0.000306219	-10.7219		0.043836	-7.39534	0.306219	0.296684		1886.51	51.0396		0.0440723	-2.04494	-2.95934	0.914401	1.09008
TSG14-02cb-23-4	New analyses	Tanganasoga	Tanganasoga	2019-11-26	S10	9103254	0.0062946	398132	0.00630632	0.043735	0.000244479	-9.68103		0.0439283	-5.30568	0.244479	0.296684		2470.12	65.582		0.0441651	0.0559843	-0.823731	0.879715	1.09008
TSG14-02cb-23-3	New analyses	Tanganasoga	Tanganasoga	2019-11-27	S11	2757480	0.01481	122173	0.0150474	0.0443029	0.000568472	3.17824		0.0442999	3.10971	0.568472	0.222844		874.345	39.3296		0.044206	0.983614	-9.05238	10.036	1.09008
TSG14-02cb-23-3	New analyses	Tanganasoga	Tanganasoga	2019-11-27	S11	6850463	0.00940797	302780	0.00950167	0.0441977	0.000221799	0.79516		0.0441986	0.816197	0.221799	0.222844		2130.88	92.7003		0.044105	-1.30504	-1.99425	0.689207	1.09008
TSG14-02cb-26-2	New analyses	Tanganasoga	Tanganasoga	2019-11-27	S11	10867700	0.00921648	481027	0.00923658	0.0442619	0.000201844	2.24967		0.0442668	2.36028	0.201844	0.222844		3420.89	148.679		0.044173	0.235778	1.75633	-1.52055	1.09008
TSG14-02cb-26-3	NA	Tanganasoga	Tanganasoga	2019-11-27	S11	2000300	0.0875626	87863.6	0.0878145	0.0439093	0.000463357	-5.73579		0.0439181	-5.53721	0.463357	0.222844		633.761	61.6778		0.043825	-7.64498	-11.6021	3.95711	1.09008
TSG14-02cb-29-1	Taracsak(2019)	Tanganasoga	Tanganasoga	2019-11-27	S11	11616190	0.00522348	514482	0.00523177	0.0442901	0.000204236	2.88642		0.0443029	3.17637	0.204236	0.222844		3656.45	156.474		0.044209	1.05014	2.28396	-1.23383	1.09008
TSG14-02cb-23-2	Taracsak(2019)	Tanganasoga	Tanganasoga	2019-11-27	S12	5921473	0.00943091	260348	0.00960106	0.0439655	0.000273846	-4.46339		0.0439694	-4.37492	0.273846	0.298519		1854	34.4449		0.0441142	-1.09667	-3.09709	2.00042	1.09008
TSG14-02c-10-1	Taracsak(2019)	Tanganasoga	Tanganasoga	2019-11-27	S12	11874240	0.00884164	523838	0.0088445	0.0441154	0.000188126	-1.06807		0.0441272	-0.801709	0.188126	0.298519		3719.41	68.0153		0.0442725	2.4883	2.41922	0.0690817	1.09008
TSG14-02c-10-2	New analyses	Tanganasoga	Tanganasoga	2019-11-27	S12	10765960	0.0090068	474536	0.00905992	0.044077	0.000219327	-1.93739		0.0440966	-1.49376	0.219327	0.298519		3354.08	61.6046		0.0442418	1.79399	1.60007	0.193917	1.09008
TSG14-02c-5-1	Taracsak(2019)	Tanganasoga	Tanganasoga	2019-11-27	S12	9703002	0.00725136	427101	0.00730832	0.044017	0.000187797	-3.29619		0.0440444	-2.67585	0.187797	0.298519		3052.61	53.6433		0.0441894	0.608008	0.853856	-0.245848	1.09008
TSG14-02c-5-1	Taracsak(2019)	Tanganasoga	Tanganasoga	2019-11-27	S12	9671244	0.00682856	425763	0.00684419	0.0440235	0.000220199	-3.14854		0.0440588	-2.35071	0.220199	0.298519		3058.15	53.2202		0.0442038	0.934207	0.868222	0.0659851	1.09008
TSG14-02c-5-1	Taracsak(2019)	Tanganasoga	Tanganasoga	2019-11-27	S12	9609229	0.0080175	423052	0.00808365	0.0440251	0.000260321	-3.11309		0.0440682	-2.13775	0.260321	0.298519		3053.62	54.6681		0.0442133	1.14789	0.856484	0.291404	1.09008
TSG14-02c-7-3	Taracsak(2019)	Tanganasoga	Tanganasoga	2019-11-27	S12	6554183	0.0086184	287714	0.0086618	0.0438975	0.000264436	-6.00314		0.0439482	-4.8536	0.264436	0.298519		2111.03	38.378		0.0440929	-1.57691	-2.06839	0.491475	1.09008
TSG14-02c-7-3	Taracsak(2019)	Tanganasoga	Tanganasoga	2019-11-27	S12	6390686	0.00827629	280456	0.00829537	0.043885	0.000264012	-6.28498		0.0439436	-4.95872	0.264012	0.298519		2060.92	37.1379		0.0440883	-1.6824	-2.25874	0.576342	1.09008
TSG14-02c-7-1	Taracsak(2019)	Tanganasoga	Tanganasoga	2019-11-27	S12	13538830	0.00988161	596244	0.00982876	0.04404	0.00028065	-2.77698		0.0441066	-1.26832	0.28065	0.298519		4362.97	82.0739		0.0442518	2.02017	3.68368	-1.66351	1.09008
TSG14-02c-7-2	Taracsak(2019)	Tanganasoga	Tanganasoga	2019-11-27	S12	9199999	0.00891113	404309	0.00894074	0.0439464	0.000212008	-4.89587		0.0440207	-3.213	0.212008	0.298519		2941.63	53.8917		0.0441656	0.0690894	0.560438	-0.491349	1.09008
TDE14-02-3-gm	New analyses	Tamaduste	Northeast	2019-11-27	S12	566335	0.00777026	24410.9	0.00829134	0.0431006	0.00139993	-24.0474		0.0432119	-21.526	1.39993	0.298519		186.377	3.31627		0.0433542	-18.3042	-21.2993	2.99512	1.09008
MN14-01b-2-1	Taracsak(2019)	Montanita Negra	West	2019-11-27	S12	6632272	0.0510863	290797	0.0512271	0.0438393	0.000248313	-7.32143		0.0439603	-4.57946	0.248313	0.298519		2172.04	116.281		0.0441051	-1.30187	-1.84264	0.540774	1.09008
MN14-01b-6-2a	New analyses	Montanita Negra	West	2019-11-27	S12	7203246	0.00867626	317241	0.00942964	0.0438433	0.000248026	-7.22926		0.0439723	-4.3096	0.248026	0.298519		2354.63	42.8714		0.0441171	-1.03111	-1.20311	0.171994	1.09008
MN14-01b-6-2a	New analyses	Montanita Negra	West	2019-11-27	S12	7385163	0.00876783	323815	0.00883189	0.0438463	0.000258241	-7.16229		0.0439831	-4.06492	0.258241	0.298519		2404.26	43.8802		0.0441279	-0.785626	-1.03786	0.252236	1.09008
MN14-01b-6-1a	New analyses	Montanita Negra	West	2019-11-27	S12	6234230	0.00848948	274663	0.00980484	0.0438095	0.000233891	-7.9949		0.043954	-4.7227	0.233891	0.298519		2031.93	36.8165		0.0440987	-1.44557	-2.37098	0.925406	1.09008
TSG14-02c-7-4	New analyses	Tanganasoga	Tanganasoga	2019-11-27	S12	10666460	0.0100041	468457	0.0100334	0.0439185	0.000231231	-5.52794		0.0440712	-2.06967	0.231231	0.298519		3517.01	66.3876		0.0442163	1.2162	1.97589	-0.759696	1.09008
TSG14-02c-9-2	New analyses	Tanganasoga	Tanganasoga	2019-11-27	S12	10722630	0.00842021	471297	0.0085203	0.0439528	0.000200998	-4.75081		0.0441135	-1.1117	0.200998	0.298519		3523.92	63.7357		0.0442587	2.17731	1.99144	0.185875	1.09008
TSG14-02c-11-3	New analyses	Tanganasoga	Tanganasoga	2019-11-27	S12	13560340	0.00930747	595340	0.009349	0.0439027	0.00019619	-5.885		0.0440711	-2.07204	0.19619	0.298519		3806.98	70.4913		0.0442162	1.21379	2.60361	-1.38981	1.09008
TSG14-02c-11-1	Taracsak(2019)	Tanganasoga	Tanganasoga	2019-11-27	S12	7275964	0.00232446	318987	0.00272241	0.0437813	0.000287912	-8.63416		0.043957	-4.65418	0.287912	0.298519		2027.11	32.7884		0.0441018	-1.37683	-2.38979	1.01296	1.09008
TSG14-02c-11-4	New analyses	Tanganasoga	Tanganasoga	2019-11-27	S12	9070608	0.00970022	397417	0.00979682	0.0438129	0.000227736	-7.91834		0.0439966	-3.75773	0.227736	0.298519		2521.71	47.1984		0.0441415	-0.477423	-0.65997	0.182547	1.09008
TDE14-02-12-gm	New analyses	Tamaduste	Northeast	2019-11-28	S13	630505	0.00864572	27130.1	0.00934069	0.043025	0.00161897	-25.7598		0.0430589	-24.9911	1.61897	0.190973		165.577	5.69481		0.0432661	-20.2994	-22.2369	1.93757	1.09008
TDE14-02-12-5	New analyses	Tamaduste	Northeast	2019-11-28	S13	2503221	0.0122394	109069	0.0123861	0.0435698	0.000602305	-13.423		0.0436123	-12.4596	0.602305	0.190973		654.876	23.2272		0.0438222	-7.70757	-11.3424	3.63485	1.09008
TDE14-02-12-6	New analyses	Tamaduste	Northeast	2019-11-28	S13	1971002	0.00958798	85753.3	0.00989423	0.043505	0.000532298	-14.8903		0.0435556	-13.7436	0.532298	0.190973		516.309	17.8863		0.0437652	-8.99775	-13.2261	4.22834	1.09008
TDE14-02-12-7	New analyses	Tamaduste	Northeast	2019-11-28	S13	8975196	0.0097729	396928	0.0118502	0.0439018	0.000301392	-5.9055		0.0439611	-4.56187	0.301392	0.190973		2391.01	82.9544		0.0441727	0.228149	-1.08163	1.30978	1.09008
TSG14-02c-9-4	New analyses	Tanganasoga	Tanganasoga	2019-11-28	S13	5883404	0.00921922	257736	0.00936986	0.0438061	0.000271811	-8.0732		0.0438735	-6.54637	0.271811	0.190973		1586.27	54.7936		0.0440846	-1.76591	-4.33278	2.56687	1.09008
TSG14-02c-22-3	New analyses	Tanganasoga	Tanganasoga	2019-11-28	S13	11541260	0.00844654	507023	0.00852364	0.0439308	0.000161976	-5.24877		0.0440067	-3.53087	0.161976	0.190973		3107.72	106.732		0.0442184	1.26412	0.995609	0.268509	1.09008
TSG14-02c-5-2	New analyses	Tanganasoga	Tanganasoga	2019-11-28	S13	10499440	0.00787088	461223	0.00791361	0.0439281	0.000181471	-5.30919		0.0440122	-3.40461	0.181471	0.190973		2829.61	96.7931		0.044224	1.39096	0.252815	1.13815	1.09008
TSG14-02c-7-1	Taracsak(2019)	Tanganasoga	Tanganasoga	2019-11-28	S13	15125130	0.00782687	664842	0.00779637	0.0439563	0.000143325	-4.67052		0.0440487	-2.57774	0.143325	0.190973		4067.73	139.104		0.0442607	2.22182	3.1285	-0.906689	1.09008
TSG14-02c-7-1	Taracsak(2019)	Tanganasoga	Tanganasoga	2019-11-28	S13	14597190	0.00803718	641361	0.00809421	0.0439369	0.000148929	-5.10951		0.0440376	-2.83069	0.148929	0.190973		3974.12	136.097		0.0442495	1.96766	2.94405	-0.976384	1.09008
TSG14-02c-7-2	Taracsak(2019)	Tanganasoga	Tanganasoga	2019-11-28	S13	9999751	0.00752107	438624	0.00756483	0.0438632	0.00023413	-6.77873		0.0439719	-4.31702	0.23413	0.190973		2743.8	93.6415		0.0441835	0.474178	0.00881406	0.465364	1.09008
MJ14-01-7-2	New analyses	Montana de Julan	South	2019-11-28	S14	904186	0.010874	38815.9	0.0116022	0.0429228	0.00108367	-28.0734		0.0429173	-28.1967	1.08367	0.301848		305.591	8.30098		0.0433987	-17.2983	-17.3815	0.0831832	1.09008
MJ14-01-7-4	New analyses	Montana de Julan	South	2019-11-28	S14	531708	0.0089818	22700.9	0.00944018	0.0426915	0.00139762	-33.31		0.0426888	-33.3713	1.39762	0.301848		178.98	4.73637		0.0431676	-22.5309	-21.6202	-0.910724	1.09008
MJ14-01-7-4	New analyses	Montana de Julan	South	2019-11-28	S14	440212	0.00904864	18832.5	0.00955167	0.0427788	0.00227829	-31.3341		0.0427788	-31.3341	2.27829	0.301848		147.666	3.91106		0.0432585	-20.4708	-23.144	2.67321	1.09008
MJ14-01-7-1	Taracsak(2019)	Montana de Julan	South	2019-11-28	S14	964057	0.0101472	41421.1	0.0106905	0.0429611	0.00101214	-27.2054		0.0429639	-27.1437	1.01214	0.301848		328.276	8.82439		0.0434457	-16.2334	-16.8141	0.580718	1.09008
MJ14-01-7-1	Taracsak(2019)	Montana de Julan	South	2019-11-28	S14	876615	0.00908135	37717.2	0.00940733	0.0430238	0.000972851	-25.7861		0.0430293	-25.6625	0.972851	0.301848		299.763	7.94283		0.0435118	-14.7357	-17.5341	2.79838	1.09008
MN14-01a-11-1	Taracsak(2019)	Montanita Negra	West	2019-11-28	S14	1219163	0.00829337	52467.9	0.00866559	0.0430336	0.000824935	-25.5636		0.0430418	-25.3781	0.824935	0.301848		418.725	10.9863		0.0435245	-14.4481	-14.8859	0.437836	1.09008
MN14-01a-11-gm	New analyses	Montanita Negra	West	2019-11-28	S14	2680372	0.0083485	116174	0.00863338	0.0433404	0.000486473	-18.6165		0.0433514	-18.3674	0.486473	0.301848		925.771	24.306		0.0438376	-7.35872	-8.59955	1.24083	1.09008
MN14-01a-29-2	New analyses	Montanita Negra	West	2019-11-28	S14	4627939	0.00808388	201399	0.00828308	0.0435166	0.000346936	-14.6267		0.0435304	-14.314	0.346936	0.301848		1598.69	41.8409		0.0440186	-3.25988	-4.27097	1.0111	1.09008
MN14-01a-29-gm	New analyses	Montanita Negra	West	2019-11-28	S14	1321381	0.0131059	57039.8	0.0134353	0.0431633	0.000570601	-22.6281		0.0431797	-22.256	0.570601	0.301848		457.736	12.8768		0.043664	-11.2909	-14.1802	2.88922	1.09008
MN14-01a-17-3	New analyses	Montanita Negra	West	2019-11-28	S14	3989050	0.0077418	173323	0.00777952	0.0434494	0.000339977	-16.1498		0.0434687	-15.7128	0.339977	0.301848		1385.4	36.115		0.0439562	-4.67433	-5.40557	0.731235	1.09008
MN14-01a-13-4	New analyses	Montanita Negra	West	2019-11-28	S14	6402112	0.0103925	273764	0.00893845	0.043557	0.000273255	-13.7131		0.0435902	-12.9618	0.273255	0.301848		2238.77	60.3898		0.044079	-1.89246	-1.60291	-0.289554	1.09008
MN14-01a-13-5	New analyses	Montanita Negra	West	2019-11-28	S14	6521517	0.00959709	278812	0.0103856	0.0435501	0.000234155	-13.8697		0.043586	-13.0558	0.234155	0.301848		2281.82	60.8749		0.0440748	-1.98758	-1.45199	-0.535593	1.09008
MN14-01a-17-4	New analyses	Montanita Negra	West	2019-11-28	S14	6285087	0.00882894	284220	0.00965393	0.0435814	0.000254469	-13.1602		0.0436201	-12.283	0.254469	0.301848		2203.26	58.1916		0.0441093	-1.20603	-1.72959	0.52356	1.09008
MCG14-03-19-1	Taracsak(2019)	Mercade	South	2019-11-28	S14	4902835	0.00892885	213288	0.00908179	0.0435019	0.000358597	-14.96		0.0435434	-14.0218	0.358597	0.301848		1746.46	46.1855		0.0440317	-2.9644	-3.57051	0.606114	1.09008
MCG14-03-19-1	Taracsak(2019)	Mercade	South	2019-11-28	S14	4741052	0.00919286	206168	0.00937191	0.0434843	0.000378787	-15.3593		0.0435285	-14.3589	0.378787	0.301848		1686.27	44.746		0.0440166	-3.30529	-3.8484	0.543115	1.09008
WH14-01-4-1	Taracsak(2019)	Sabinosa	West	2019-11-28	S14	4728860	0.0102735	205861	0.0105574	0.0435304	0.000362176	-14.3139		0.0435774	-13.2498	0.362176	0.301848		1680.53	45.255		0.0440661	-2.18374	-3.87541	1.69167	1.09008
WH14-01-4-8	New analyses	Sabinosa	West	2019-11-28	S14	4448796	0.00925855	193676	0.00946031	0.0435328	0.000371675	-14.2601		0.0435826	-13.1333	0.371675	0.301848		1587.95	42.1734		0.0440714	-2.06587	-4.32438	2.2585	1.09008
MCG14-03-19-4	New analyses	Mercade	South	2019-11-28	S14	9637576	0.00855505	420788	0.00863028	0.0436606	0.000200553	-11.366		0.0437133	-10.173	0.200553	0.301848		3442.09	90.6004		0.0442036	0.927602	1.8053	-0.877696	1.09008
MCG14-03-8-2	New analyses	Mercade	South	2019-11-28	S14	8266261	0.0101697	360216	0.0103141	0.0435754	0.000286868	-13.2957		0.0436308	-12.0423	0.286868	0.301848		2965.43	79.739		0.0441201	-0.962694	0.62428	-1.58697	1.09008
MCG14-03-8-1	Taracsak(2019)	Mercade	South	2019-11-28	S14	8827572	0.00955005	385149	0.00958317	0.04363	0.000213578	-12.0595		0.0436882	-10.7416	0.213578	0.301848		3156.28	84.1506		0.0441782	0.352575	1.11846	-0.76589	1.09008
MCG14-03-19-gm	New analyses	Mercade	South	2019-11-28	S14	813466	0.008676	34856.1	0.0091371	0.0428459	0.00108419	-29.8155		0.0429166	-28.2127	1.08419	0.301848		293.72	7.74271		0.0433979	-17.3144	-17.6954	0.380989	1.09008
MCG14-03-2-3	Taracsak(2019)	Mercade	South	2019-11-28	S14	455280	0.00300121	19489.2	0.0028167	0.0427295	0.00160179	-32.4496		0.0428028	-30.7896	1.60179	0.301848		162.73	4.08004		0.0432829	-19.9202	-22.3744	2.45412	1.09008
MCG14-03-2-2	Taracsak(2019)	Mercade	South	2019-11-28	S14	1572086	0.00924964	67750.7	0.00961817	0.0430933	0.000742455	-24.2116		0.04317	-22.4754	0.742455	0.301848		556.582	14.7801		0.0436542	-11.5128	-12.631	1.11823	1.09008
MCG14-03-2-4	New analyses	Mercade	South	2019-11-28	S14	2996656	0.00932012	129815	0.00946815	0.0433189	0.000305775	-19.1034		0.0433988	-17.2956	0.305775	0.301848		1056.08	28.0705		0.0438855	-6.2749	-7.55611	1.28121	1.09008
MN14-01a-11-3	New analyses	Montanita Negra	West	2019-11-28	S14	6335870	0.00864957	275582	0.00878461	0.0434946	0.000294573	-15.1253		0.0435775	-13.2475	0.294573	0.301848		2248.58	59.2549		0.0440663	-2.18138	-1.56827	-0.613109	1.09008

## Sheet: d34S_WHOI
Sulfur isotope data collected at WHOI in January 2024. All data on unknowns and standands analysed during the same session are provided here. Calibration curve and regression used to calculate S concentations are also provided.
			V-CDT_permil	0.0441626		32S_30Si regression:	11.907	601.689		32S_30SiXSiO2 regression:	1.88089	12.2444
						Error (SE):	164.107	110.978		Error (SE):	77.8408	1.19271
																																A36 AVG IMF	10.1737
								408404													Reg_coeff	10.1948	0	A36 AVG	9.59794							d_IMF AVG	10.801		S_ppm AVG	1709.18	S_ppm SiO2 AVG	1697.77	A36 AVG	-1.97373e-16
								34539.9													Reg_coeff_err	0.236292	#N/A	A36 STDEV	0.611373							d_IMF STDEV	0.513959		S ppm STDEV	9.1394	S ppm SiO2 STDEV	9.13195	A36 STDEV	0.611722
Session	Analysis_num	Filename	Pbeam_nA	34S_32S	34S_32S_pcent_stderr	32S_30Si	32S_30Si_pcent_stderr	32S_counts	32S_pcent_stderr	30Si_counts	30Si_pcent_stderr	34S_32S_stderr	32S_30Si_stderr	32S_stderr	30Si_stderr	Comment	Sample	SiO2	S_ppm	d34S_real	Comment	32S_30SixSiO2	32S_30SixSiO2_err	Comment	d34S_measured	d34S_interr	d34S_exterr	d34S_blockerr	Comment	Sample	34S_32S_real	Alpha	d_IMF	d_IMF_average	d34S_corr	S_ppm	S_ppm_err	S_ppm_SiO2	S_ppm_SiO2_err	d_IMF_norm	d_IMF_average_norm
S11	1	EH_mount2_A36@1	0.255775	0.0445818	0.0419073	2.83287	0.10165	417685	0.0636092	147568	0.0563346	1.86831e-05	0.0028796	265.686	83.132		A36	49.1	1683	-0.57		139.094	0.141388		9.49267	0.419073	0.611373			A36	0.0441374	1.01007	10.0684		-1.30829	1716.41	354.641	1704.99	183.253	-0.105328
S11	2	EH_mount2_A36@2	0.257316	0.0445778	0.0417632	2.83853	0.081901	420639	0.0635722	148337	0.0674354	1.86171e-05	0.00232478	267.409	100.031		A36	49.1	1683	-0.57		139.372	0.114147		9.40187	0.417632	0.611373			A36	0.0441374	1.00998	9.97756		-1.39909	1719.82	355.198	1708.4	183.553	-0.19618
S11	3	EH_mount2_A36@3	0.255487	0.0445699	0.0410391	2.8385	0.0936055	435728	0.0388057	153833	0.0539922	1.82911e-05	0.00265699	169.087	83.0578		A36	49.1	1683	-0.57		139.37	0.130458		9.22389	0.410391	0.611373			A36	0.0441374	1.0098	9.79948		-1.57707	1719.8	355.195	1708.38	183.551	-0.37426
S11	4	EH_mount2_EGT@4	0.256594	0.0451424	0.0332227	7.12408	0.0348201	707003	0.0367619	99261.4	0.0624664	1.49975e-05	0.00248061	259.907	62.0051		EGT17-01	44.1	3050	10.96	Oxford EPMA S content	314.172	0.109395		22.1864	0.332227	0.611373			EGT17-01	0.0446466	1.0111	11.1047		11.3855	4298.38	807.472	3848.71	382.717	0.931001
S11	5	EH_mount2_EGT@5	0.257695	0.0451574	0.0319733	7.14358	0.0529405	710423	0.0173968	99451.4	0.0595847	1.44383e-05	0.00378184	123.591	59.2578		EGT17-01	44.1	3050	10.96	Oxford EPMA S content	315.032	0.166779		22.5256	0.319733	0.611373			EGT17-01	0.0446466	1.01144	11.4403		11.7247	4310.12	809.591	3859.24	383.721	1.26652
S11	6	EH_mount2_STAP@6	0.256051	0.0445729	0.073425	0.845792	0.072657	135937	0.033604	160666	0.0479288	3.12711e-05	0.000392591	57.2644	167.509		STAP	48.9	526	-1.1		41.3592	0.0191977		9.29114	0.73425	0.611373			STAP	0.044114	1.0104	10.4026		-1.50982	520.811	189.055	508.298	92.1553	0.228848
S11	7	EH_mount2_STAP@7	0.258506	0.0445738	0.0832748	0.681107	0.0813606	105643	0.0476738	155016	0.048806	3.12711e-05	0.000392591	57.2644	167.509		STAP	48.9	526	-1.1		33.3061	0.0191977		9.31017	0.832748	0.611373			STAP	0.044114	1.01042	10.4216		-1.4908	421.721	180.679	409.693	87.3913	0.24789
S11	8	EH_mount2_LS80@8	0.256483	0.0450305	0.0415573	4.02786	0.0798553	421220	0.0359444	104631	0.0750667	1.87135e-05	0.00321646	151.405	78.5431		LS--17980	41	1471	9.38		165.142	0.131875		19.6531	0.415573	0.611373			LS--17980	0.0445768	1.01018	10.1776		8.85212	2435.42	476.178	2023.94	211.791	0.0038771
S11	9	EH_mount2_LS80@9	0.256644	0.0451005	0.0414167	4.0347	0.0634073	423653	0.0251559	105037	0.0752084	1.86791e-05	0.0025583	106.574	78.9965		LS--17980	41	1471	9.38		165.423	0.10489		21.2375	0.414167	0.611373			LS--17980	0.0445768	1.01175	11.7473		10.4365	2439.54	476.891	2027.38	212.102	1.57353
S11	10	EH_mount2_HAW@10	0.253308	0.0451291	0.0392297	4.95515	0.0424692	472139	0.0855537	95368.1	0.114052	1.7704e-05	0.00210441	403.932	108.769		HAW-16095	45.6	2219	11.28		225.955	0.0959612		21.886	0.392297	0.611373			HAW-16095	0.0446607	1.01049	10.4877		11.085	2993.36	573.88	2768.55	280.516	0.313928
S11	11	EH_mount2_HAW@11	0.252004	0.0451414	0.038675	4.96976	0.032707	485906	0.150968	97817.2	0.172145	1.74584e-05	0.00162546	733.561	168.388		HAW-16095	45.6	2219	11.28		226.621	0.074121		22.1647	0.38675	0.611373			HAW-16095	0.0446607	1.01076	10.7633		11.3637	3002.15	575.433	2776.71	281.279	0.589561
S11	12	EH_mount2_A36@12	0.258488	0.0445548	0.0410454	2.82799	0.0883288	435759	0.0383122	154255	0.0767389	1.82877e-05	0.00249793	166.949	118.374		A36	49.1	1683	-0.57		138.854	0.122648		8.8813	0.410454	0.611373			A36	0.0441374	1.00946	9.45669		-1.91967	1713.48	354.162	1702.06	182.995	-0.717054
S11	13	EH_mount2_TSG-22_MI1@13	0.257104	0.0445897	0.0282276	7.44306	0.0558015	924771	0.0311404	124248	0.0832514	1.25866e-05	0.00415334	287.977	103.438		TSG14-02c-22-1/1	41.6097	4136.86			309.704	0.172819		9.67246	0.282276	0.611373			TSG14-02c-22-1/1					-1.1285	4490.31	842.164	3794.01	377.5
S11	14	EH_mount2_TSG-7_MI3@14	0.260868	0.0446651	0.0254873	10.2506	0.0753633	1134897	0.0668133	110626	0.0788709	1.13839e-05	0.00772521	758.263	87.2518		TSG14-02c-7-1	42.1705	4560.18			432.274	0.325776		11.3791	0.254873	0.611373			TSG14-02c-7-1					0.578146	6179.59	1149.38	5294.79	521.421
S11	15	EH_mount2_MN01b-6_MI2@15	0.255038	0.0446859	0.0323215	4.79599	0.0717838	702737	0.103782	146705	0.0764663	1.44432e-05	0.00344274	729.314	112.18		MN14-01b-6-2a	42.4087	2300.3			203.392	0.146002		11.8496	0.323215	0.611373			MN14-01b-6-2a					1.04868	2897.6	556.976	2492.28	254.771
S11	16	EH_mount2_TSG-7-MI1@16	0.263001	0.0446207	0.0355696	4.40644	0.105724	580067	0.053312	131759	0.0692904	1.58714e-05	0.00465867	309.245	91.2962		TSG14-02c-7-3	42.4286	2239.59			186.959	0.197661		10.3742	0.355696	0.611373			TSG14-02c-7-3					-0.426777	2663.21	515.822	2291.08	236.185
S11	17	EH_mount2_TSG-7-MI2@17	0.2583	0.0445939	0.0288757	6.82667	0.0512438	883388	0.0410854	129397	0.0835499	1.28768e-05	0.00349825	362.944	108.111		TSG14-02c-7-2	41.319	3177.89			282.072	0.144544		9.76643	0.288757	0.611373			TSG14-02c-7-2					-1.03453	4119.44	775.184	3455.67	345.318
S11	18	EH_mount2_TSG-7_MI4@18	0.258951	0.0446285	0.0281323	7.90386	0.0855216	1056208	0.0377151	133756	0.0782666	1.2555e-05	0.00675951	398.35	104.687		TSG14-02c-7-4	40.7879	3376.5			322.382	0.275706		10.5488	0.281323	0.611373			TSG14-02c-7-4					-0.252195	4767.57	892.378	3949.24	392.309
S11	19	EH_mount2_TSG-5-MI1@19	0.255752	0.0446403	0.0286744	7.04131	0.0539566	894200	0.0437435	127122	0.0734625	1.28003e-05	0.00379925	391.155	93.3871		TSG14-02c-5-1	41.7086	3390.22			293.683	0.158462		10.8169	0.286744	0.611373			TSG14-02c-5-1					0.0159051	4248.58	798.48	3597.84	358.825
S11	20	EH_mount2_TSG-9_MI1@20	0.249248	0.044653	0.0299446	8.07009	0.0780894	819707	0.0553346	101596	0.116873	1.33711e-05	0.00630189	453.581	118.738		TSG14-02c-9-2	41.8607	3397.25			337.82	0.263801		11.1042	0.299446	0.611373			TSG14-02c-9-2					0.303252	4867.59	910.518	4138.26	410.372
S11	21	EH_mount2_TDE-4_MI4@21	0.257377	0.0446622	0.0313057	4.43533	0.163866	748807	0.110439	169335	0.077784	1.39818e-05	0.00726799	826.979	131.715		TDE14-02-4-4	42.7075	2413.87			189.422	0.310398		11.3123	0.313057	0.611373			TDE14-02-4-4					0.511347	2680.59	518.862	2321.23	238.96
S11	22	EH_mount2_A36@22	0.254837	0.0446231	0.0414885	2.81608	0.0826554	426044	0.0357936	151237	0.0809459	1.85134e-05	0.00232765	152.496	122.42		A36	49.1	1683	-0.57		138.27	0.114287		10.4267	0.414885	0.611373			A36	0.0441374	1.011	11.003		-0.374244	1706.31	352.991	1694.9	182.364	0.829254
S11	23	EH_mount2_HAW@23	0.250584	0.0451727	0.0375017	5.00013	0.0550437	516250	0.061457	103319	0.104211	1.69405e-05	0.00275226	317.272	107.669		HAW-16095	45.6	2219	11.28		228.006	0.125503		22.8714	0.375017	0.611373			HAW-16095	0.0446607	1.01146	11.4621		12.0705	3020.43	578.665	2793.67	282.867	1.28839
S11	24	EH_mount2_EGT@24	0.25407	0.0451897	0.0316406	7.1178	0.0244159	726120	0.0832397	102048	0.0949113	1.42983e-05	0.00173788	604.42	96.8554		EGT17-01	44.1	3050	10.96	Oxford EPMA S content	313.895	0.0766404		23.2573	0.316406	0.611373			EGT17-01	0.0446466	1.01216	12.1639		12.4563	4294.61	806.789	3845.32	382.393	1.99021
S11	25	EH_mount2_TDE-3_GM@25	0.252021	0.0444366	0.111446	0.411203	0.175622	59070.8	0.0641061	143696	0.123128	4.9523e-05	0.00072216	37.868	176.929		TDE14-02-3-2 (gm)	43.7483	162.591			17.9894	0.0315933		6.2046	1.11446	0.611373			TDE14-02-3-2 (gm)					-4.59637	259.323	170.334	222.15	80.7438
S11	26	EH_mount2_TDE-12_GM@26	0.258685	0.0445474	0.115171	0.416967	0.169157	55299.2	0.0848744	132588	0.0946337	5.13058e-05	0.000705327	46.9348	125.473		TDE14-02-12-gm	43.7487	175.357			18.2417	0.0308571		8.71441	1.15171	0.611373			TDE14-02-12-gm					-2.08655	262.791	170.507	225.239	80.8243
S11	27	EH_mount2_TDE-12_EMB6@27	0.257049	0.0446846	0.0754013	0.998922	0.159697	128788	0.0774595	128847	0.0903524	3.36928e-05	0.00159525	99.7586	116.416		TDE14-02-12-6	43.4898	380.017			43.4429	0.0693772		11.82	0.754013	0.611373			TDE14-02-12-6					1.01902	612.947	198.043	533.811	93.5092
S11	28	EH_mount2_TDE-12_MI2@28	0.258192	0.044696	0.039586	3.30645	0.0687235	467536	0.0282909	141383	0.0676536	1.76934e-05	0.00227231	132.27	95.6509		TDE14-02-12-2	43.5727	1066.73			144.071	0.0990107		12.079	0.39586	0.611373			TDE14-02-12-2					1.27806	2001.36	401.97	1765.94	188.644
S11	29	EH_mount2_TSG-23_MI2@29	0.261484	0.0446567	0.0375743	3.99823	0.072183	519784	0.0390057	130021	0.104965	1.67794e-05	0.00288604	202.745	136.476		TSG14-02cb-23-2	44.3335	3069.9			177.255	0.127948		11.1878	0.375743	0.611373			TSG14-02cb-23-2					0.386807	2417.59	473.092	2172.26	225.29
S11	30	EH_mount2_TSG-10_MI1@30	0.259484	0.0446574	0.0296044	8.54815	0.0691343	990236	0.0429426	115889	0.0823923	1.32205e-05	0.0059097	425.233	95.4836		TSG14-02c-10-1	42.0034	3944.87			359.051	0.248228		11.2034	0.296044	0.611373			TSG14-02c-10-1					0.402431	5155.23	962.75	4398.23	435.262
S11	32	EH_mount2_TSG-11_MI2@32	0.258671	0.0445996	0.0310563	5.90023	0.0495133	762597	0.0217704	129251	0.0555724	1.3851e-05	0.0029214	166.02	71.828		TSG14-02c-11-1	43.7497	2778.91			258.133	0.12781		9.89437	0.310563	0.611373			TSG14-02c-11-1					-0.906595	3562.01	675.05	3162.55	317.566
S11	33	EH_mount2_MN01b-5_GM@33	0.256342	0.044478	0.112904	0.392294	0.207414	57508.2	0.137068	146611	0.0742765	5.02175e-05	0.000813674	78.8256	108.897		MN14-01a-29-gm	42.7662	346.921			16.777	0.0347978		7.14227	1.12904	0.611373			MN14-01a-29-gm					-3.6587	247.946	169.784	207.304	80.3716
S11	34	EH_mount2_HAW@34	0.251925	0.0451617	0.0373662	4.99716	0.048717	520005	0.0470085	104078	0.0924169	1.68752e-05	0.00243447	244.446	96.1855		HAW-16095	45.6	2219	11.28		227.871	0.111012		22.6237	0.373661	0.611373			HAW-16095	0.0446607	1.01122	11.2172		11.8227	3018.64	578.349	2792.01	282.712	1.04343
S11	35	EH_mount2_EGT@35	0.255609	0.0451461	0.03227	7.09567	0.0367465	697686	0.0551451	98371.3	0.0756403	1.45686e-05	0.00260741	384.74	74.4083		EGT17-01	44.1	3050	10.96	Oxford EPMA S content	312.919	0.114987		22.2696	0.3227	0.611373			EGT17-01	0.0446466	1.01119	11.1869		11.4686	4281.29	804.385	3833.38	381.254	1.0132
S11	36	EH_mount2_A36@36	0.256722	0.0446283	0.0418945	2.80775	0.102255	417562	0.0392749	148862	0.0649702	1.86968e-05	0.00287108	163.997	96.7161		A36	49.1	1683	-0.57		137.861	0.14097		10.5445	0.418945	0.611373			A36	0.0441374	1.01112	11.1208		-0.256497	1701.3	352.173	1689.9	181.923	0.947067
S11	37	EH_mount2_A36@37	0.255462	0.0445891	0.0429824	2.81561	0.0768596	424747	0.0414875	151005	0.0874414	1.91654e-05	0.00216406	176.217	132.041		A36	49.1	1683	-0.57		138.246	0.106256		9.65797	0.429824	0.611373			A36	0.0441374	1.01023	10.2338		-1.14299	1706.03	352.944	1694.62	182.338	0.0600649
S11	38	EH_mount2_TSG-11_MI1@38	0.226109	0.044612	0.0282868	8.32107	0.121304	964248	0.107542	115993	0.102218	1.26193e-05	0.0100938	1036.97	118.566		TSG14-02c-11-3	42.4271	3224.9			353.039	0.42825		10.1754	0.282868	0.611373								-0.625588	5018.6	937.928	4324.62	428.209
S11	39	A36@39	0.224169	0.0446009	0.0456228	2.81766	0.0960415	352674	0.0592392	125176	0.130568	2.03482e-05	0.00270612	208.921	163.44		A36	49.1	1683	-0.57		138.347	0.132871		9.92517	0.456228	0.611373			A36	0.0441374	1.0105	10.5012		-0.8758	1707.26	353.146	1695.85	182.447	0.327412
S11	40	A36@40	0.220847	0.0445524	0.0461414	2.79266	0.11117	344801	0.0380428	123517	0.1072	2.05571e-05	0.00310459	131.172	132.41		A36	49.1	1683	-0.57		137.12	0.152435		8.8274	0.461414	0.611373			A36	0.0441374	1.0094	9.40276		-1.97356	1692.22	350.692	1680.82	181.124	-0.770976
Session	Analysis_num	Filename	Pbeam_nA	34S_32S	34S_32S_pcent_stderr	32S_30Si	32S_30Si_pcent_stderr	32S_counts	32S_pcent_stderr	30Si_counts	30Si_pcent_stderr	34S_32S_stderr	32S_30Si_stderr	32S_stderr	30Si_stderr	Comment	Sample	SiO2	S_ppm	d34S_real	Comment	32S_30SixSiO2	32S_30SixSiO2_err	Comment	d34S_measured	d34S_interr	d34S_exterr	d34S_blockerr	Comment	Sample	34S_32S_real	Alpha	d_IMF	d_IMF_average	d34S_corr	S_ppm	S_ppm_err	S_ppm_SiO2	S_ppm_SiO2_err	d_IMF_norm	d_IMF_average_norm
S11	1	EH_mount2_A36@1	0.255775	0.0445818	0.0419073	2.83287	0.10165	417685	0.0636092	147568	0.0563346	1.86831e-05	0.0028796	265.686	83.132		A36	49.1	1683	-0.57		139.094	0.141388		9.49267	0.419073	0.611373			A36	0.0441374	1.01007	10.0684		-1.30829	1716.41	354.641	1704.99	183.253	-0.105328
S11	2	EH_mount2_A36@2	0.257316	0.0445778	0.0417632	2.83853	0.081901	420639	0.0635722	148337	0.0674354	1.86171e-05	0.00232478	267.409	100.031		A36	49.1	1683	-0.57		139.372	0.114147		9.40187	0.417632	0.611373			A36	0.0441374	1.00998	9.97756		-1.39909	1719.82	355.198	1708.4	183.553	-0.19618
S11	3	EH_mount2_A36@3	0.255487	0.0445699	0.0410391	2.8385	0.0936055	435728	0.0388057	153833	0.0539922	1.82911e-05	0.00265699	169.087	83.0578		A36	49.1	1683	-0.57		139.37	0.130458		9.22389	0.410391	0.611373			A36	0.0441374	1.0098	9.79948		-1.57707	1719.8	355.195	1708.38	183.551	-0.37426
S11	4	EH_mount2_EGT@4	0.256594	0.0451424	0.0332227	7.12408	0.0348201	707003	0.0367619	99261.4	0.0624664	1.49975e-05	0.00248061	259.907	62.0051		EGT17-01	44.1	3050	10.96	Oxford EPMA S content	314.172	0.109395		22.1864	0.332227	0.611373			EGT17-01	0.0446466	1.0111	11.1047		11.3855	4298.38	807.472	3848.71	382.717	0.931001
S11	5	EH_mount2_EGT@5	0.257695	0.0451574	0.0319733	7.14358	0.0529405	710423	0.0173968	99451.4	0.0595847	1.44383e-05	0.00378184	123.591	59.2578		EGT17-01	44.1	3050	10.96	Oxford EPMA S content	315.032	0.166779		22.5256	0.319733	0.611373			EGT17-01	0.0446466	1.01144	11.4403		11.7247	4310.12	809.591	3859.24	383.721	1.26652
S11	6	EH_mount2_STAP@6	0.256051	0.0445729	0.073425	0.845792	0.072657	135937	0.033604	160666	0.0479288	3.12711e-05	0.000392591	57.2644	167.509		STAP	48.9	526	-1.1		41.3592	0.0191977		9.29114	0.73425	0.611373			STAP	0.044114	1.0104	10.4026		-1.50982	520.811	189.055	508.298	92.1553	0.228848
S11	7	EH_mount2_STAP@7	0.258506	0.0445738	0.0832748	0.681107	0.0813606	105643	0.0476738	155016	0.048806	3.12711e-05	0.000392591	57.2644	167.509		STAP	48.9	526	-1.1		33.3061	0.0191977		9.31017	0.832748	0.611373			STAP	0.044114	1.01042	10.4216	10.4121	-1.4908	421.721	180.679	409.693	87.3913	0.24789
S11	8	EH_mount2_LS80@8	0.256483	0.0450305	0.0415573	4.02786	0.0798553	421220	0.0359444	104631	0.0750667	1.87135e-05	0.00321646	151.405	78.5431		LS--17980	41	1471	9.38		165.142	0.131875		19.6531	0.415573	0.611373			LS--17980	0.0445768	1.01018	10.1776		8.85212	2435.42	476.178	2023.94	211.791	0.0038771
S11	9	EH_mount2_LS80@9	0.256644	0.0451005	0.0414167	4.0347	0.0634073	423653	0.0251559	105037	0.0752084	1.86791e-05	0.0025583	106.574	78.9965		LS--17980	41	1471	9.38		165.423	0.10489		21.2375	0.414167	0.611373			LS--17980	0.0445768	1.01175	11.7473	10.9624	10.4365	2439.54	476.891	2027.38	212.102	1.57353
S11	10	EH_mount2_HAW@10	0.253308	0.0451291	0.0392297	4.95515	0.0424692	472139	0.0855537	95368.1	0.114052	1.7704e-05	0.00210441	403.932	108.769		HAW-16095	45.6	2219	11.28		225.955	0.0959612		21.886	0.392297	0.611373			HAW-16095	0.0446607	1.01049	10.4877		11.085	2993.36	573.88	2768.55	280.516	0.313928
S11	11	EH_mount2_HAW@11	0.252004	0.0451414	0.038675	4.96976	0.032707	485906	0.150968	97817.2	0.172145	1.74584e-05	0.00162546	733.561	168.388		HAW-16095	45.6	2219	11.28		226.621	0.074121		22.1647	0.38675	0.611373			HAW-16095	0.0446607	1.01076	10.7633		11.3637	3002.15	575.433	2776.71	281.279	0.589561
S11	12	EH_mount2_A36@12	0.258488	0.0445548	0.0410454	2.82799	0.0883288	435759	0.0383122	154255	0.0767389	1.82877e-05	0.00249793	166.949	118.374		A36	49.1	1683	-0.57		138.854	0.122648		8.8813	0.410454	0.611373			A36	0.0441374	1.00946	9.45669		-1.91967	1713.48	354.162	1702.06	182.995	-0.717054
S11	22	EH_mount2_A36@22	0.254837	0.0446231	0.0414885	2.81608	0.0826554	426044	0.0357936	151237	0.0809459	1.85134e-05	0.00232765	152.496	122.42		A36	49.1	1683	-0.57		138.27	0.114287		10.4267	0.414885	0.611373			A36	0.0441374	1.011	11.003		-0.374244	1706.31	352.991	1694.9	182.364	0.829254
S11	23	EH_mount2_HAW@23	0.250584	0.0451727	0.0375017	5.00013	0.0550437	516250	0.061457	103319	0.104211	1.69405e-05	0.00275226	317.272	107.669		HAW-16095	45.6	2219	11.28		228.006	0.125503		22.8714	0.375017	0.611373			HAW-16095	0.0446607	1.01146	11.4621		12.0705	3020.43	578.665	2793.67	282.867	1.28839
S11	24	EH_mount2_EGT@24	0.25407	0.0451897	0.0316406	7.1178	0.0244159	726120	0.0832397	102048	0.0949113	1.42983e-05	0.00173788	604.42	96.8554		EGT17-01	44.1	3050	10.96	Oxford EPMA S content	313.895	0.0766404		23.2573	0.316406	0.611373			EGT17-01	0.0446466	1.01216	12.1639		12.4563	4294.61	806.789	3845.32	382.393	1.99021
S11	34	EH_mount2_HAW@34	0.251925	0.0451617	0.0373662	4.99716	0.048717	520005	0.0470085	104078	0.0924169	1.68752e-05	0.00243447	244.446	96.1855		HAW-16095	45.6	2219	11.28		227.871	0.111012		22.6237	0.373661	0.611373			HAW-16095	0.0446607	1.01122	11.2172	10.9826	11.8227	3018.64	578.349	2792.01	282.712	1.04343
S11	35	EH_mount2_EGT@35	0.255609	0.0451461	0.03227	7.09567	0.0367465	697686	0.0551451	98371.3	0.0756403	1.45686e-05	0.00260741	384.74	74.4083		EGT17-01	44.1	3050	10.96	Oxford EPMA S content	312.919	0.114987		22.2696	0.3227	0.611373			EGT17-01	0.0446466	1.01119	11.1869	11.474	11.4686	4281.29	804.385	3833.38	381.254	1.0132
S11	36	EH_mount2_A36@36	0.256722	0.0446283	0.0418945	2.80775	0.102255	417562	0.0392749	148862	0.0649702	1.86968e-05	0.00287108	163.997	96.7161		A36	49.1	1683	-0.57		137.861	0.14097		10.5445	0.418945	0.611373			A36	0.0441374	1.01112	11.1208		-0.256497	1701.3	352.173	1689.9	181.923	0.947067
S11	37	EH_mount2_A36@37	0.255462	0.0445891	0.0429824	2.81561	0.0768596	424747	0.0414875	151005	0.0874414	1.91654e-05	0.00216406	176.217	132.041		A36	49.1	1683	-0.57		138.246	0.106256		9.65797	0.429824	0.611373			A36	0.0441374	1.01023	10.2338		-1.14299	1706.03	352.944	1694.62	182.338	0.0600649
S11	39	A36@39	0.224169	0.0446009	0.0456228	2.81766	0.0960415	352674	0.0592392	125176	0.130568	2.03482e-05	0.00270612	208.921	163.44		A36	49.1	1683	-0.57		138.347	0.132871		9.92517	0.456228	0.611373			A36	0.0441374	1.0105	10.5012		-0.8758	1707.26	353.146	1695.85	182.447	0.327412
S11	40	A36@40	0.220847	0.0445524	0.0461414	2.79266	0.11117	344801	0.0380428	123517	0.1072	2.05571e-05	0.00310459	131.172	132.41		A36	49.1	1683	-0.57		137.12	0.152435		8.8274	0.461414	0.611373			A36	0.0441374	1.0094	9.40276	10.1737	-1.97356	1692.22	350.692	1680.82	181.124	-0.770976
																																A36 AVG IMF	10.7435
								375936													Reg_coeff	10.1764	0	A36 AVG	10.1674							d_IMF AVG	10.4464		S_ppm AVG	1701.96	S_ppm SiO2 AVG	1690.55	A36 AVG	0.297148
								9160.05													Reg_coeff_err	0.302772	#N/A	A36 STDEV	0.298551							d_IMF STDEV	0.413705		S ppm STDEV	2.59243	S ppm SiO2 STDEV	2.59032	A36 STDEV	0.298722
Session	Analysis_num	Filename	Pbeam_nA	34S_32S	34S_32S_pcent_stderr	32S_30Si	32S_30Si_pcent_stderr	32S_counts	32S_pcent_stderr	30Si_counts	30Si_pcent_stderr	34S_32S_stderr	32S_30Si_stderr	32S_stderr	30Si_stderr	Comment	Sample	SiO2	S_ppm	d34S_real	Comment	32S_30SixSiO2	32S_30SixSiO2_err	Comment	d34S_measured	d34S_interr	d34S_exterr	d34S_blockerr	Comment	Sample	34S_32S_real	Alpha	d_IMF	d_IMF_average	d34S_corr	S_ppm	S_ppm_err	S_ppm_SiO2	S_ppm_SiO2_err	d_IMF_norm	d_IMF_average_norm
S12	1	EH_mount1_A36@1	0.223515	0.0446204	0.0445258	2.80616	0.0851568	370304	0.0489334	131932	0.125343	1.98676e-05	0.00238964	181.202	165.367		A36	49.1	1683	-0.57		137.783	0.117331		10.3672	0.445258	0.298551			A36	0.0441374	1.01094	10.9434		-0.0792219	1700.34	352.017	1688.94	181.838	0.497016
S12	2	EH_mount1_A36@2	0.219789	0.0445944	0.0435273	2.80888	0.097219	387479	0.0506283	137977	0.126157	1.94107e-05	0.00273076	196.174	174.068		A36	49.1	1683	-0.57		137.916	0.13408		9.77776	0.435273	0.298551			A36	0.0441374	1.01035	10.3537		-0.668635	1701.98	352.284	1690.57	181.982	-0.0927332
S12	3	EH_mount1_EGT@3	0.221339	0.0451499	0.0342529	7.07326	0.0413192	619930	0.109415	87687.6	0.134617	1.54652e-05	0.00292262	678.296	118.042		EGT17-01	44.1	3050	10.96	Oxford EPMA S content	311.931	0.128887		22.3567	0.342529	0.298551			EGT17-01	0.0446466	1.01127	11.2732		11.9103	4267.81	801.951	3821.27	380.1	0.826784
S12	4	EH_mount1_EGT@4	0.222659	0.0451607	0.0334349	7.12854	0.0349092	650965	0.107093	91377.8	0.125755	1.50994e-05	0.00248852	697.139	114.912		EGT17-01	44.1	3050	10.96	Oxford EPMA S content	314.369	0.109744		22.602	0.334349	0.298551			EGT17-01	0.0446466	1.01152	11.5157		12.1556	4301.07	807.957	3851.12	382.946	1.06936
S12	5	EH_mount1_HAW@5	0.21769	0.0451373	0.0389982	5.08525	0.0448671	478148	0.0712906	94002.6	0.11715	1.76027e-05	0.0022816	340.875	110.124		HAW-16095	45.6	2219	11.28		231.887	0.104041		22.0703	0.389982	0.298551			HAW-16095	0.0446607	1.01067	10.6699		11.6239	3071.64	587.729	2841.19	287.32	0.22354
S12	6	EH_mount1_STAP@6	0.221333	0.0446095	0.080279	0.827449	0.113905	113608	0.0292566	137262	0.092951	3.12711e-05	0.000392591	57.2644	167.509		STAP	48.9	526	-1.1		40.4623	0.0191977		10.1185	0.80279	0.298551			STAP	0.044114	1.01123	11.2309		-0.327849	509.774	188.053	497.315	91.5871	0.784505
S12	7	EH_mount1_A36@7	0.221227	0.0445986	0.0437434	2.80739	0.105151	383838	0.0447748	136780	0.115567	1.9509e-05	0.00295201	171.863	158.073		A36	49.1	1683	-0.57		137.843	0.144944		9.87263	0.437434	0.298551			A36	0.0441374	1.01045	10.4486		-0.573758	1701.08	352.138	1689.68	181.903	0.00219757
S12	8	EH_mount1_MN-17-MI4@8	0.216482	0.0447325	0.0344943	5.18539	0.157094	615564	0.10039	118848	0.140753	1.54302e-05	0.00814594	617.967	167.283		MN14-01a-17-4	45.3249	1853.81			235.027	0.369214		12.9055	0.344943	0.298551			MN14-01a-17-4					2.45913	3131.9	598.409	2879.64	290.927
S12	9	EH_mount1_MN-29-EMB2@9	0.218729	0.044666	0.0389757	3.62299	0.13226	482445	0.0693159	133227	0.117529	1.74089e-05	0.00479176	334.411	156.581		MN14-01a-29-2	42.4339	1056.12			153.737	0.203333		11.3988	0.389757	0.298551			MN14-01a-29-2					0.952421	2191.82	434.275	1884.3	199.203
S12	10	EH_mount1_MN-29-EMB2@10	0.217414	0.044597	0.0430838	3.16911	0.0869615	395412	0.0397913	124774	0.101913	1.92141e-05	0.00275591	157.339	127.161		MN14-01a-29-2	42.4339	1056.12			134.478	0.116944		9.83663	0.430839	0.298551			MN14-01a-29-2					-0.609761	1918.73	388.106	1648.47	178.284
S12	11	EH_mount1_MN-11-MI1@11	0.219064	0.0446092	0.0976119	0.564682	0.138513	76809.1	0.0659524	135881	0.0932124	4.35438e-05	0.000782158	50.6574	126.658		MN14-01a-11-1	44.2356	402.987			24.979	0.0345992		10.1122	0.976119	0.298551			MN14-01a-11-1					-0.334189	351.67	175.666	307.733	83.3475
S12	12	EH_mount1_MN-11-MI2@12	0.219876	0.0446518	0.0672659	1.2322	0.0872251	161761	0.0339176	131366	0.0652627	3.00354e-05	0.00107479	54.8655	85.7329		MN14-01a-11-2	43.5006	1367.45			53.6016	0.0467541		11.0773	0.672659	0.298551			MN14-01a-11-2					0.630881	753.31	213.615	658.198	100.729
S12	13	EH_mount1_MCG-19-MI3@13	0.2198	0.0445891	0.0330504	6.32484	0.0524106	673931	0.0622652	106535	0.113202	1.47369e-05	0.00331489	419.625	120.6		MCG14-03-19-3	41.9767	3078.3			265.496	0.139148		9.65684	0.330504	0.298551			MCG14-03-19-3					-0.789552	3817.49	720.85	3252.71	326.088
S12	14	EH_mount1_WH-4-MI1@14	0.217146	0.0446161	0.0417945	3.93577	0.0574555	422367	0.0422224	107353	0.0923229	1.86471e-05	0.00226132	178.333	99.111		WH14-01-4-1	47.3778	1841.14			186.468	0.107136		10.2698	0.417945	0.298551			WH14-01-4-1					-0.176589	2380.02	466.597	2285.06	235.632
S12	15	EH_mount1_MJ-1-MI1@16	0.214831	0.0445554	0.0925493	0.692594	0.159978	85512.6	0.0646808	123403	0.102925	4.12357e-05	0.001108	55.3103	127.013		MJ14-01-7-1	43.8676	323.989			30.3824	0.0486054		8.89443	0.925493	0.298551			MJ14-01-7-1					-1.55196	428.633	181.216	373.894	85.8624
S12	16	EH_mount1_MCG-19-MI1@17	0.216211	0.0445996	0.0419053	4.0295	0.065468	417848	0.0380449	103771	0.0595858	1.86896e-05	0.00263803	158.97	61.8325		MCG14-03-19-1	42.7877	2099.18			172.413	0.112875		9.89618	0.419053	0.298551			MCG14-03-19-1					-0.550209	2436.41	476.349	2112.97	219.879
S12	17	EH_mount1_MN-13-MI1@18	0.213303	0.0446026	0.030256	7.3416	0.0853643	877923	0.0350618	119660	0.100841	1.3495e-05	0.0062671	307.816	120.666		MN14-01a-13-1	41.0113	3602.55			301.089	0.257022		9.96366	0.302561	0.298551			MN14-01a-13-1					-0.482731	4429.26	831.123	3688.52	367.452
S12	18	EH_mount1_MN-29-GM@19	0.21255	0.0445984	0.0610433	1.59367	0.0903306	196548	0.0209119	123323	0.0966207	2.72243e-05	0.00143957	41.1019	119.156		MN14-01a-29-gm	42.7662	346.921			68.1552	0.061565		9.86788	0.610433	0.298551			MN14-01a-29-gm					-0.578513	970.8	241.271	836.398	112.549
S12	19	EH_mount1_EGT@20	0.216496	0.0452133	0.0339529	7.14955	0.0441021	629707	0.0557903	88099.2	0.0901689	1.53512e-05	0.0031531	351.315	79.4381		EGT17-01	44.1	3050	10.96	Oxford EPMA S content	315.295	0.139052		23.7912	0.339529	0.298551			EGT17-01	0.0446466	1.01269	12.6921		13.3448	4313.71	810.24	3862.47	384.028	2.2457
S12	20	EH_mount1_A36@21	0.217486	0.0446082	0.0446066	2.81742	0.103335	368803	0.0392293	130944	0.104274	1.98982e-05	0.00291139	144.679	136.541		A36	49.1	1683	-0.57		138.335	0.142949		10.0902	0.446066	0.298551			A36	0.0441374	1.01067	10.6663		-0.356153	1707.11	353.122	1695.71	182.434	0.219927
S12	21	EH_mount1_A36@22	0.215743	0.0446258	0.0439155	2.8065	0.103815	380306	0.0325546	135584	0.0908006	1.95976e-05	0.00291356	123.807	123.111		A36	49.1	1683	-0.57		137.799	0.143056		10.4885	0.439155	0.298551			A36	0.0441374	1.01106	11.0648		0.0421478	1700.55	352.05	1689.15	181.856	0.618455
S12	22	EH_mount1_LS80@23	0.215386	0.0450625	0.0450517	4.0969	0.0294646	358195	0.0752847	87435.4	0.0962116	2.03014e-05	0.00120714	269.666	84.123		LS--17980	41	1471	9.38		167.973	0.0494926		20.3775	0.450517	0.298551			LS--17980	0.0445768	1.0109	10.8953		9.93106	2476.97	483.378	2058.6	214.934	0.448863
S12	23	EH_mount1_HAW@24	0.213072	0.0451693	0.0395736	5.0812	0.0521732	463285	0.0536724	91228.2	0.096356	1.78751e-05	0.00265103	248.656	87.9038		HAW-16095	45.6	2219	11.28		231.703	0.120887		22.7953	0.395736	0.298551			HAW-16095	0.0446607	1.01139	11.3869		12.3489	3069.21	587.298	2838.93	287.108	0.9405
S12	24	EH_mount1_STAP@25	0.215987	0.0446049	0.0809082	0.82688	0.123001	111872	0.0415526	135272	0.0927679	3.12711e-05	0.000392591	57.2644	167.509		STAP	48.9	526	-1.1		40.4344	0.0191977		10.0164	0.809082	0.298551			STAP	0.044114	1.01113	11.1287		-0.429971	509.431	188.022	496.974	91.5696	0.68227
S12	25	EH_mount1_A36@26	0.215707	0.0446222	0.0448364	2.80671	0.120059	364884	0.0382542	129957	0.10858	2.0007e-05	0.00336971	139.583	141.107		A36	49.1	1683	-0.57		137.809	0.165453		10.4082	0.448364	0.298551			A36	0.0441374	1.01098	10.9844		-0.038237	1700.67	352.07	1689.27	181.867	0.538024
Session	Analysis_num	Filename	Pbeam_nA	34S_32S	34S_32S_pcent_stderr	32S_30Si	32S_30Si_pcent_stderr	32S_counts	32S_pcent_stderr	30Si_counts	30Si_pcent_stderr	34S_32S_stderr	32S_30Si_stderr	32S_stderr	30Si_stderr	Comment	Sample	SiO2	S_ppm	d34S_real	Comment	32S_30SixSiO2	32S_30SixSiO2_err	Comment	d34S_measured	d34S_interr	d34S_exterr	d34S_blockerr	Comment	Sample	34S_32S_real	Alpha	d_IMF	d_IMF_average	d34S_corr	S_ppm	S_ppm_err	S_ppm_SiO2	S_ppm_SiO2_err	d_IMF_norm	d_IMF_average_norm
S12	1	EH_mount1_A36@1	0.223515	0.0446204	0.0445258	2.80616	0.0851568	370304	0.0489334	131932	0.125343	1.98676e-05	0.00238964	181.202	165.367		A36	49.1	1683	-0.57		137.783	0.117331		10.3672	0.445258	0.298551			A36	0.0441374	1.01094	10.9434		-0.0792219	1700.34	352.017	1688.94	181.838	0.497016
S12	2	EH_mount1_A36@2	0.219789	0.0445944	0.0435273	2.80888	0.097219	387479	0.0506283	137977	0.126157	1.94107e-05	0.00273076	196.174	174.068		A36	49.1	1683	-0.57		137.916	0.13408		9.77776	0.435273	0.298551			A36	0.0441374	1.01035	10.3537		-0.668635	1701.98	352.284	1690.57	181.982	-0.0927332
S12	3	EH_mount1_EGT@3	0.221339	0.0451499	0.0342529	7.07326	0.0413192	619930	0.109415	87687.6	0.134617	1.54652e-05	0.00292262	678.296	118.042		EGT17-01	44.1	3050	10.96	Oxford EPMA S content	311.931	0.128887		22.3567	0.342529	0.298551			EGT17-01	0.0446466	1.01127	11.2732		11.9103	4267.81	801.951	3821.27	380.1	0.826784
S12	4	EH_mount1_EGT@4	0.222659	0.0451607	0.0334349	7.12854	0.0349092	650965	0.107093	91377.8	0.125755	1.50994e-05	0.00248852	697.139	114.912		EGT17-01	44.1	3050	10.96	Oxford EPMA S content	314.369	0.109744		22.602	0.334349	0.298551			EGT17-01	0.0446466	1.01152	11.5157		12.1556	4301.07	807.957	3851.12	382.946	1.06936
S12	5	EH_mount1_HAW@5	0.21769	0.0451373	0.0389982	5.08525	0.0448671	478148	0.0712906	94002.6	0.11715	1.76027e-05	0.0022816	340.875	110.124		HAW-16095	45.6	2219	11.28		231.887	0.104041		22.0703	0.389982	0.298551			HAW-16095	0.0446607	1.01067	10.6699		11.6239	3071.64	587.729	2841.19	287.32	0.22354
S12	6	EH_mount1_STAP@6	0.221333	0.0446095	0.080279	0.827449	0.113905	113608	0.0292566	137262	0.092951	3.12711e-05	0.000392591	57.2644	167.509		STAP	48.9	526	-1.1		40.4623	0.0191977		10.1185	0.80279	0.298551			STAP	0.044114	1.01123	11.2309		-0.327849	509.774	188.053	497.315	91.5871	0.784505
S12	7	EH_mount1_A36@7	0.221227	0.0445986	0.0437434	2.80739	0.105151	383838	0.0447748	136780	0.115567	1.9509e-05	0.00295201	171.863	158.073		A36	49.1	1683	-0.57		137.843	0.144944		9.87263	0.437434	0.298551			A36	0.0441374	1.01045	10.4486		-0.573758	1701.08	352.138	1689.68	181.903	0.00219757
S12	19	EH_mount1_EGT@20	0.216496	0.0452133	0.0339529	7.14955	0.0441021	629707	0.0557903	88099.2	0.0901689	1.53512e-05	0.0031531	351.315	79.4381		EGT17-01	44.1	3050	10.96	Oxford EPMA S content	315.295	0.139052		23.7912	0.339529	0.298551			EGT17-01	0.0446466	1.01269	12.6921	11.827	13.3448	4313.71	810.24	3862.47	384.028	2.2457
S12	20	EH_mount1_A36@21	0.217486	0.0446082	0.0446066	2.81742	0.103335	368803	0.0392293	130944	0.104274	1.98982e-05	0.00291139	144.679	136.541		A36	49.1	1683	-0.57		138.335	0.142949		10.0902	0.446066	0.298551			A36	0.0441374	1.01067	10.6663		-0.356153	1707.11	353.122	1695.71	182.434	0.219927
S12	21	EH_mount1_A36@22	0.215743	0.0446258	0.0439155	2.8065	0.103815	380306	0.0325546	135584	0.0908006	1.95976e-05	0.00291356	123.807	123.111		A36	49.1	1683	-0.57		137.799	0.143056		10.4885	0.439155	0.298551			A36	0.0441374	1.01106	11.0648		0.0421478	1700.55	352.05	1689.15	181.856	0.618455
S12	22	EH_mount1_LS80@23	0.215386	0.0450625	0.0450517	4.0969	0.0294646	358195	0.0752847	87435.4	0.0962116	2.03014e-05	0.00120714	269.666	84.123		LS--17980	41	1471	9.38		167.973	0.0494926		20.3775	0.450517	0.298551			LS--17980	0.0445768	1.0109	10.8953	10.8953	9.93106	2476.97	483.378	2058.6	214.934	0.448863
S12	23	EH_mount1_HAW@24	0.213072	0.0451693	0.0395736	5.0812	0.0521732	463285	0.0536724	91228.2	0.096356	1.78751e-05	0.00265103	248.656	87.9038		HAW-16095	45.6	2219	11.28		231.703	0.120887		22.7953	0.395736	0.298551			HAW-16095	0.0446607	1.01139	11.3869	11.0284	12.3489	3069.21	587.298	2838.93	287.108	0.9405
S12	24	EH_mount1_STAP@25	0.215987	0.0446049	0.0809082	0.82688	0.123001	111872	0.0415526	135272	0.0927679	3.12711e-05	0.000392591	57.2644	167.509		STAP	48.9	526	-1.1		40.4344	0.0191977		10.0164	0.809082	0.298551			STAP	0.044114	1.01113	11.1287	11.1798	-0.429971	509.431	188.022	496.974	91.5696	0.68227
S12	25	EH_mount1_A36@26	0.215707	0.0446222	0.0448364	2.80671	0.120059	364884	0.0382542	129957	0.10858	2.0007e-05	0.00336971	139.583	141.107		A36	49.1	1683	-0.57		137.809	0.165453		10.4082	0.448364	0.298551			A36	0.0441374	1.01098	10.9844	10.7676	-0.038237	1700.67	352.07	1689.27	181.867	0.538024
																																A36 AVG IMF	10.611
								376855													Reg_coeff	12.1433	0	A36 AVG	10.0349							d_IMF AVG	10.4464		S_ppm AVG	1687.91	S_ppm SiO2 AVG	1676.52	A36 AVG	-2.96059e-16
								5614.07													Reg_coeff_err	0.0868615	#N/A	A36 STDEV	0.449041							d_IMF STDEV	0.232789		S ppm STDEV	12.4391	S ppm SiO2 STDEV	12.429	A36 STDEV	0.449297
Session	Analysis_num	Filename	Pbeam_nA	34S_32S	34S_32S_pcent_stderr	32S_30Si	32S_30Si_pcent_stderr	32S_counts	32S_pcent_stderr	30Si_counts	30Si_pcent_stderr	34S_32S_stderr	32S_30Si_stderr	32S_stderr	30Si_stderr	Comment	Sample	SiO2	S_ppm	d34S_real	Comment	32S_30SixSiO2	32S_30SixSiO2_err	Comment	d34S_measured	d34S_interr	d34S_exterr	d34S_blockerr	Comment	Sample	34S_32S_real	Alpha	d_IMF	d_IMF_average	d34S_corr	S_ppm	S_ppm_err	S_ppm_SiO2	S_ppm_SiO2_err	d_IMF_norm	d_IMF_average_norm
S13	1	EH2011-2012_A36@1	0.208279	0.0445828	0.0439101	2.80517	0.0827687	380626	0.0386243	135719	0.0950716	1.95764e-05	0.0023218	147.014	129.03		A36	49.1	1683	-0.57		137.734	0.114001		9.51577	0.439101	0.449041			A36	0.0441374	1.01009	10.0915		-0.930621	1699.75	351.919	1688.34	181.786	-0.519476
S13	2	EH2011-2012_A36@2	0.207686	0.0445803	0.0441513	2.80654	0.108342	376723	0.0363283	134312	0.10795	1.96828e-05	0.00304065	136.857	144.99		A36	49.1	1683	-0.57		137.801	0.149296		9.4578	0.441513	0.449041			A36	0.0441374	1.01003	10.0335		-0.988589	1700.57	352.054	1689.17	181.858	-0.577477
S13	3	EH2011-2012_P1326-2@3	0.214778	0.0446565	0.0533819	2.19399	0.076258	313481	0.0239997	142852	0.0998366	2.38385e-05	0.0016731	75.2344	142.618		P-1326-2	50	1280	0.8		109.7	0.0836548		11.183	0.533819	0.449041			P-1326-2	0.0441979	1.01037	10.3747		0.736627	1332.01	293.627	1345.08	152.244	-0.23628
S13	4	EH2011-2012_P1326-2@4	0.21548	0.0446843	0.0486555	2.18018	0.027687	309196	0.0149383	141835	0.0178279	2.17414e-05	0.000603625	46.1887	25.2863		P-1326-2	50	1280	0.8		109.009	0.0301812		11.8132	0.486555	0.449041			P-1326-2	0.0441979	1.011	11.0044		1.3668	1323.69	292.356	1336.62	151.537	0.393388
S13	5	EH2011-2012_A36@5	0.213248	0.0446107	0.043656	2.80121	0.0824398	384715	0.0355388	137380	0.0992947	1.94753e-05	0.00230931	136.723	136.411		A36	49.1	1683	-0.57		137.539	0.113387		10.148	0.43656	0.449041			A36	0.0441374	1.01072	10.7241		-0.298412	1697.36	351.531	1685.96	181.576	0.113094
S13	6	EH2011-2012_4_1@6	0.217423	0.044666	0.0315304	5.99492	0.0787134	738753	0.0516993	123206	0.126941	1.40834e-05	0.0047188	381.93	156.4		4.1	43.6962	3020.11			261.955	0.206194		11.399	0.315304	0.449041			4.1					0.952647	3618.98	685.248	3209.35	321.988
S13	7	EH2011-2012_4_5a@8	0.218285	0.0446491	0.0312094	6.71337	0.0931192	754861	0.0635888	112438	0.15261	1.39347e-05	0.00625143	480.007	171.591		4.5a	42.3737	3244.91			284.47	0.264896		11.0175	0.312094	0.449041			4.5a					0.571102	4051.27	762.899	3485.04	348.106
S13	9	EH2011-2012_4_10@10	0.212291	0.0447239	0.0281308	7.38597	0.0416517	927631	0.118563	125724	0.133096	1.25812e-05	0.00307638	1099.83	167.333		4.1	47.42	4008.31			350.243	0.145882		12.7103	0.281308	0.449041			4.1					2.26394	4455.96	835.95	4290.38	424.929
S13	10	EH2011-2012_1_14a@11	0.213599	0.0447819	0.0333182	5.23124	0.104019	658338	0.128474	126234	0.113762	1.49205e-05	0.00544147	845.793	143.606		1.14a	43.3275	2735.13			226.657	0.235765		14.0243	0.333182	0.449041			1.14a					3.57795	3159.49	603.304	2777.15	281.32
S13	11	EH2011-2012_1_14a@12	0.215493	0.0447414	0.0339659	5.30936	0.149201	634416	0.0893502	119598	0.0816917	1.51968e-05	0.00792158	566.852	97.702		1.14a	43.3275	2735.13			230.041	0.343223		13.1068	0.339659	0.449041			1.14a					2.66043	3206.49	611.651	2818.59	285.201
S13	12	EH2011-2012_2_35b@13	0.212075	0.044588	0.0783998	0.902184	0.121285	119212	0.0162543	132083	0.131855	3.49569e-05	0.00109421	19.3771	174.157		2.35b	44.4966	523.509			40.1441	0.0486888		9.63216	0.783998	0.449041			2.35b					-0.814233	554.741	192.239	493.42	91.3877
S13	13	EH2011-2012_4_65b@14	0.218039	0.0448013	0.0393609	3.58534	0.135097	472151	0.0659899	131731	0.187744	1.76342e-05	0.00484368	311.572	247.317		4.65b	50.28	NA			180.271	0.24354		14.4634	0.393609	0.449041			4.65b					4.01701	2169.16	430.409	2209.18	228.668
S13	16	EH2011-2012_4_65GL@17	0.219057	0.0446549	0.089021	0.795499	0.186422	99074.9	0.0181426	124668	0.185367	3.97522e-05	0.00148298	17.9747	231.094		Matrix average	44.926	584.658			35.7386	0.0666245		11.1468	0.89021	0.449041			Matrix average					0.700397	490.55	186.347	439.477	88.7477
S13	17	EH2011-2012_4_65GL@18	0.217821	0.0446582	0.0860408	0.802328	0.169443	98815.8	0.0224245	123256	0.174297	3.84242e-05	0.00135949	22.1589	214.832		Matrix average	44.926	584.658			36.0454	0.0610765		11.2215	0.860408	0.449041			Matrix average					0.775121	494.659	186.707	443.233	88.924
S13	18	EH2011-2012_4_42GL@19	0.215747	0.0446391	0.0436757	2.56847	0.0808527	384239	0.144646	149834	0.154482	1.94964e-05	0.00207668	555.786	231.466		Matrix average	44.926	584.658			115.391	0.0932969		10.7895	0.436757	0.449041			Matrix average					0.343081	1557.33	328.91	1414.77	158.117
S13	19	EH2011-2012_A36@20	0.207112	0.0446107	0.0446608	2.76715	0.112015	368034	0.0543281	133065	0.154255	1.99235e-05	0.00309962	199.946	205.26		A36	49.1	1683	-0.57		135.867	0.152191		10.1473	0.446608	0.449041			A36	0.0441374	1.01072	10.7234		-0.299091	1676.87	348.193	1665.49	179.777	0.112414
S13	20	EH2011-2012_A36@21	0.207469	0.0446241	0.0441781	2.76639	0.107656	375801	0.067478	135885	0.153466	1.97141e-05	0.00297818	253.583	208.537		A36	49.1	1683	-0.57		135.83	0.146228		10.4496	0.441781	0.449041			A36	0.0441374	1.01103	11.0259		0.0032008	1676.41	348.118	1665.03	179.736	0.414879
S13	21	EH2011-2012_P1326-2@22	0.210716	0.0446274	0.0481617	2.16528	0.0795431	316256	0.0494075	146002	0.132044	2.14933e-05	0.00172233	156.254	192.787		P-1326-2	50	1280	0.8		108.264	0.0861167		10.5243	0.481617	0.449041			P-1326-2	0.0441979	1.00972	9.71654		0.0779247	1314.73	290.99	1327.51	150.776	-0.894456
S13	22	EH2011-2012_P1326-2@23	0.211627	0.0446413	0.0482183	2.16745	0.0827081	315410	0.0471697	145533	0.126418	2.15253e-05	0.00179265	148.778	183.98		P-1326-2	50	1280	0.8		108.372	0.0896327		10.8395	0.482183	0.449041			P-1326-2	0.0441979	1.01003	10.0315		0.393124	1316.03	291.188	1328.83	150.886	-0.579509
S13	23	EH2011-2012_A36@24	0.211541	0.0446259	0.0442223	2.76656	0.116115	375230	0.040224	135668	0.140088	1.97346e-05	0.00321239	150.933	190.054		A36	49.1	1683	-0.57		135.838	0.157728		10.4913	0.442223	0.449041			A36	0.0441374	1.01107	11.0676		0.044865	1676.52	348.135	1665.13	179.745	0.456567
Session	Analysis_num	Filename	Pbeam_nA	34S_32S	34S_32S_pcent_stderr	32S_30Si	32S_30Si_pcent_stderr	32S_counts	32S_pcent_stderr	30Si_counts	30Si_pcent_stderr	34S_32S_stderr	32S_30Si_stderr	32S_stderr	30Si_stderr	Comment	Sample	SiO2	S_ppm	d34S_real	Comment	32S_30SixSiO2	32S_30SixSiO2_err	Comment	d34S_measured	d34S_interr	d34S_exterr	d34S_blockerr	Comment	Sample	34S_32S_real	Alpha	d_IMF	d_IMF_average	d34S_corr	S_ppm	S_ppm_err	S_ppm_SiO2	S_ppm_SiO2_err	d_IMF_norm	d_IMF_average_norm
S13	1	EH2011-2012_A36@1	0.208279	0.0445828	0.0439101	2.80517	0.0827687	380626	0.0386243	135719	0.0950716	1.95764e-05	0.0023218	147.014	129.03		A36	49.1	1683	-0.57		137.734	0.114001		9.51577	0.439101	0.449041			A36	0.0441374	1.01009	10.0915		-0.930621	1699.75	351.919	1688.34	181.786	-0.519476
S13	2	EH2011-2012_A36@2	0.207686	0.0445803	0.0441513	2.80654	0.108342	376723	0.0363283	134312	0.10795	1.96828e-05	0.00304065	136.857	144.99		A36	49.1	1683	-0.57		137.801	0.149296		9.4578	0.441513	0.449041			A36	0.0441374	1.01003	10.0335		-0.988589	1700.57	352.054	1689.17	181.858	-0.577477
S13	3	EH2011-2012_P1326-2@3	0.214778	0.0446565	0.0533819	2.19399	0.076258	313481	0.0239997	142852	0.0998366	2.38385e-05	0.0016731	75.2344	142.618		P-1326-2	50	1280	0.8		109.7	0.0836548		11.183	0.533819	0.449041			P-1326-2	0.0441979	1.01037	10.3747		0.736627	1332.01	293.627	1345.08	152.244	-0.23628
S13	4	EH2011-2012_P1326-2@4	0.21548	0.0446843	0.0486555	2.18018	0.027687	309196	0.0149383	141835	0.0178279	2.17414e-05	0.000603625	46.1887	25.2863		P-1326-2	50	1280	0.8		109.009	0.0301812		11.8132	0.486555	0.449041			P-1326-2	0.0441979	1.011	11.0044		1.3668	1323.69	292.356	1336.62	151.537	0.393388
S13	5	EH2011-2012_A36@5	0.213248	0.0446107	0.043656	2.80121	0.0824398	384715	0.0355388	137380	0.0992947	1.94753e-05	0.00230931	136.723	136.411		A36	49.1	1683	-0.57		137.539	0.113387		10.148	0.43656	0.449041			A36	0.0441374	1.01072	10.7241		-0.298412	1697.36	351.531	1685.96	181.576	0.113094
S13	19	EH2011-2012_A36@20	0.207112	0.0446107	0.0446608	2.76715	0.112015	368034	0.0543281	133065	0.154255	1.99235e-05	0.00309962	199.946	205.26		A36	49.1	1683	-0.57		135.867	0.152191		10.1473	0.446608	0.449041			A36	0.0441374	1.01072	10.7234		-0.299091	1676.87	348.193	1665.49	179.777	0.112414
S13	20	EH2011-2012_A36@21	0.207469	0.0446241	0.0441781	2.76639	0.107656	375801	0.067478	135885	0.153466	1.97141e-05	0.00297818	253.583	208.537		A36	49.1	1683	-0.57		135.83	0.146228		10.4496	0.441781	0.449041			A36	0.0441374	1.01103	11.0259		0.0032008	1676.41	348.118	1665.03	179.736	0.414879
S13	21	EH2011-2012_P1326-2@22	0.210716	0.0446274	0.0481617	2.16528	0.0795431	316256	0.0494075	146002	0.132044	2.14933e-05	0.00172233	156.254	192.787		P-1326-2	50	1280	0.8		108.264	0.0861167		10.5243	0.481617	0.449041			P-1326-2	0.0441979	1.00972	9.71654		0.0779247	1314.73	290.99	1327.51	150.776	-0.894456
S13	22	EH2011-2012_P1326-2@23	0.211627	0.0446413	0.0482183	2.16745	0.0827081	315410	0.0471697	145533	0.126418	2.15253e-05	0.00179265	148.778	183.98		P-1326-2	50	1280	0.8		108.372	0.0896327		10.8395	0.482183	0.449041			P-1326-2	0.0441979	1.01003	10.0315	10.2818	0.393124	1316.03	291.188	1328.83	150.886	-0.579509
S13	23	EH2011-2012_A36@24	0.211541	0.0446259	0.0442223	2.76656	0.116115	375230	0.040224	135668	0.140088	1.97346e-05	0.00321239	150.933	190.054		A36	49.1	1683	-0.57		135.838	0.157728		10.4913	0.442223	0.449041			A36	0.0441374	1.01107	11.0676	10.611	0.044865	1676.52	348.135	1665.13	179.745	0.456567
Session	Analysis_num	Filename	Pbeam_nA	34S_32S	34S_32S_pcent_stderr	32S_30Si	32S_30Si_pcent_stderr	32S_counts	32S_pcent_stderr	30Si_counts	30Si_pcent_stderr	34S_32S_stderr	32S_30Si_stderr	32S_stderr	30Si_stderr	Comment	Sample	SiO2	S_ppm	d34S_real	Comment	32S_30SixSiO2	32S_30SixSiO2_err	Comment	d34S_measured	d34S_interr	d34S_exterr	d34S_blockerr	Comment	Sample	34S_32S_real	Alpha	d_IMF	d_IMF_average	d34S_corr	S_ppm	S_ppm_err	S_ppm_SiO2	S_ppm_SiO2_err	d_IMF_norm	d_IMF_average_norm
BACKGROUND	1	EH2011-2012_Olivine-bkg@1	0.178459	0.0437561	0.653855	0.0116458	0.134668	1743.63	0.133884	149721	0.0145153	0.000286101	1.56832e-05	2.33443	21.7324		Olivine	42	0			0.489125	0.000658696							Olivine						18.9142	164.112	7.86991	77.843	-10.611
BACKGROUND	2	EH2011-2012_Olivine-bkg@2	0.178869	0.0442288	0.666571	0.0111844	0.137963	1660.55	0.137191	148470	0.0145757	0.000294817	1.54303e-05	2.27813	21.6406		Olivine	42	0			0.469744	0.000648073							Olivine						18.6365	164.112	7.6326	77.8428	-10.611
BACKGROUND	3	EH2011-2012_Olivine-bkg@3	0.177709	0.0440759	0.635654	0.0123769	0.131425	1832.08	0.130612	148024	0.0145975	0.00028017	1.62664e-05	2.39292	21.6078		Olivine	42	0			0.519831	0.000683189							Olivine						19.3541	164.113	8.24588	77.8432	-10.611
BACKGROUND	4	EH2011-2012_Olivine-bkg@4	0.177443	0.0438887	0.639432	0.0124195	0.13194	1817.89	0.131121	146374	0.0146788	0.000280639	1.63863e-05	2.38363	21.4859		Olivine	42	0			0.52162	0.000688225							Olivine						19.3797	164.113	8.26779	77.8433	-10.611
BACKGROUND	5	EH2011-2012_Olivine-bkg@5	0.176661	0.0442245	0.635208	0.0123986	0.131546	1828.75	0.130731	147497	0.0146233	0.000280917	1.63099e-05	2.39074	21.5689		Olivine	42	0			0.520741	0.000685015							Olivine						19.3671	164.113	8.25702	77.8432	-10.611

## Sheet: d34S_standard_comparison
WHOI STANDARD DATA
Session	Analysis_num	Sample	Alpha	S_ppm_SiO2
S11	1	A36	1.01007	1704.99
S11	2	A36	1.00998	1708.4
S11	3	A36	1.0098	1708.38
S11	12	A36	1.00946	1702.06
S11	22	A36	1.011	1694.9
S11	36	A36	1.01112	1689.9
S11	37	A36	1.01023	1694.62
S11	39	A36	1.0105	1695.85
S11	40	A36	1.0094	1680.82
S12	1	A36	1.01094	1688.94
S12	2	A36	1.01035	1690.57
S12	7	A36	1.01045	1689.68
S12	20	A36	1.01067	1695.71
S12	21	A36	1.01106	1689.15
S12	25	A36	1.01098	1689.27
S13	1	A36	1.01009	1688.34
S13	2	A36	1.01003	1689.17
S13	5	A36	1.01072	1685.96
S13	19	A36	1.01072	1665.49
S13	20	A36	1.01103	1665.03
S13	23	A36	1.01107	1665.13
S11	4	EGT17-01	1.0111	3848.71
S11	5	EGT17-01	1.01144	3859.24
S11	24	EGT17-01	1.01216	3845.32
S11	35	EGT17-01	1.01119	3833.38
S12	3	EGT17-01	1.01127	3821.27
S12	4	EGT17-01	1.01152	3851.12
S12	19	EGT17-01	1.01269	3862.47
S11	10	HAW-16095	1.01049	2768.55
S11	11	HAW-16095	1.01076	2776.71
S11	23	HAW-16095	1.01146	2793.67
S11	34	HAW-16095	1.01122	2792.01
S12	5	HAW-16095	1.01067	2841.19
S12	23	HAW-16095	1.01139	2838.93
S11	8	LS--17980	1.01018	2023.94
S11	9	LS--17980	1.01175	2027.38
S12	22	LS--17980	1.0109	2058.6
S13	3	P-1326-2	1.01037	1345.08
S13	4	P-1326-2	1.011	1336.62
S13	21	P-1326-2	1.00972	1327.51
S13	22	P-1326-2	1.01003	1328.83
S11	6	STAP	1.0104	508.298
S11	7	STAP	1.01042	409.693
S12	6	STAP	1.01123	497.315
S12	24	STAP	1.01113	496.974
EDINBURGH, SESSION 9
	Analysis_num	Sample	Alpha	S_ppm
	97	A35	0.97336	1390.17
	98	A35	0.973541	1372.46
	99	A35	0.974067	1362.12
	100	A35	0.973978	1357.76
	101	A35	0.974463	1355.43
	74	A36	0.977496	1660.78
	75	A36	0.977984	1654.31
	76	A36	0.977977	1654.51
	77	A36	0.978354	1642.88
	78	A36	0.978348	1637.59
	61	EGT17-01	0.980603	3132.62
	62	EGT17-01	0.981468	3079.8
	63	EGT17-01	0.980725	3076.76
	64	EGT17-01	0.980563	3033.78
	65	EGT17-01	0.980691	3039.23
	66	EGT17-01	0.980564	3042.1
	67	EGT17-01	0.980701	3029.83
	68	EGT17-01	0.980092	3036.48
	79	EGT17-01	0.982394	3121.09
	80	EGT17-01	0.982348	3081.97
	81	EGT17-01	0.981901	3061.47
	82	EGT17-01	0.981795	3067.44
	93	EGT17-01	0.981306	3120.28
	94	EGT17-01	0.9812	3081.63
	95	EGT17-01	0.980699	3037.74
	96	EGT17-01	0.980661	3061.99
	107	EGT17-01	0.980902	3093.5
	108	EGT17-01	0.98078	3044.27
	109	EGT17-01	0.980826	3022.18
	110	EGT17-01	0.980568	3004.52
	121	EGT17-01	0.981085	3056.93
	122	EGT17-01	0.981265	2995.49
	123	EGT17-01	0.981034	2992.09
	124	EGT17-01	0.980621	2886.84
	102	HAW-16095	0.980419	2346.93
	103	HAW-16095	0.980139	2320.86
	104	HAW-16095	0.980712	2333.97
	105	HAW-16095	0.980978	2292.03
	106	HAW-16095	0.981292	2270.04
	116	LS-17980	0.975489	1578.78
	117	LS-17980	0.975984	1552.25
	118	LS-17980	0.975924	1543.77
	119	LS-17980	0.97594	1543.75
	120	LS-17980	0.975746	1540.7
	69	STAP	0.96845	558.88
	70	STAP	0.96938	553.36
	71	STAP	0.96921	543.279
	72	STAP	0.969306	539.086
	73	STAP	0.969912	542.944
	83	TNR14-01	0.982904	4014.79
	84	TNR14-01	0.983179	3960.88
	85	TNR14-01	0.982682	3920.74
	86	TNR14-01	0.982123	3922.44
	87	TNR14-01	0.981946	3917.96

## Sheet: Matle_source_mix
component	%	S	La	Yb	La/Yb
DMM (S&S,04)	0.8	150	0.234	0.401	0.583541
PM (MCD&S, 95)	0.1	250	0.648	0.441	1.46939
Eclogite melt (Barth et al. 2001, median, 15% melting)	0.1	1800	2.85281	0.339808	8.39535
	0
	0
AVG	1	325	0.537281	0.398881	1.45331

## Sheet: F_estimate
	Data_source			La_melt	Yb_melt	La_source	Yb_source	D_La	D_Yb	P_La	P_Yb	La_Yb_melt	F	F_relerr	F_err		relerr_1	err_1	relerr_2	err_2	relerr_numer	err_numer	relerr_3	err_3	relerr_nomin	err_nomin
	SIMS -Taracsak2019		MCG14-03-16-4	54.1994	2.47786	0.537281	0.398881	0.005037	1.09099	0.009998	2.71636	21.8735	0.0567186	0.231795	0.0131471		0.212132	3.44481	0.22144	0.0181129	-0.12619	0.127351	0.21431	0.0347948	-0.194435	3.45958
	SIMS -Taracsak2019		MCG14-03-19-1	58.7609	2.7643	0.537281	0.398881	0.005037	1.09099	0.009998	2.71636	21.2571	0.0583335	0.231186	0.0134859		0.212132	3.34773	0.22144	0.0176025	-0.125832	0.127279	0.21431	0.0338142	-0.193941	3.36292
	SIMS -Taracsak2019		MCG14-03-19-2	73.3655	1.90457	0.537281	0.398881	0.005037	1.09099	0.009998	2.71636	38.5207	0.0315349	0.244512	0.00771065		0.212132	6.06655	0.22144	0.031898	-0.137315	0.130029	0.21431	0.061276	-0.202314	6.07516
	SIMS -Taracsak2019		MCG14-03-19-3	54.7386	1.28064	0.537281	0.398881	0.005037	1.09099	0.009998	2.71636	42.7432	0.0281044	0.24728	0.00694966		0.212132	6.73154	0.22144	0.0353946	-0.140612	0.130931	0.21431	0.0679928	-0.20341	6.73937
	SIMS -Taracsak2019		MCG14-03-2-1	65.3221	1.69902	0.537281	0.398881	0.005037	1.09099	0.009998	2.71636	38.4469	0.0316011	0.244463	0.0077253		0.212132	6.05494	0.22144	0.031837	-0.137259	0.130014	0.21431	0.0611587	-0.202293	6.06356
	SIMS -Taracsak2019		MCG14-03-2-2	62.4444	1.90753	0.537281	0.398881	0.005037	1.09099	0.009998	2.71636	32.7357	0.0375758	0.240582	0.00904006		0.212132	5.15548	0.22144	0.0271076	-0.133121	0.128938	0.21431	0.0520736	-0.200396	5.16551
	SIMS -Taracsak2019		MCG14-03-2-3	65.4662	1.82245	0.537281	0.398881	0.005037	1.09099	0.009998	2.71636	35.922	0.0340225	0.242776	0.00825985		0.212132	5.65729	0.22144	0.0297462	-0.135386	0.129518	0.21431	0.0571422	-0.201522	5.66648
	SIMS -Taracsak2019		MCG14-03-7-1	58.2887	1.98573	0.537281	0.398881	0.005037	1.09099	0.009998	2.71636	29.3538	0.0421289	0.238125	0.0100319		0.212132	4.62288	0.22144	0.0243072	-0.130835	0.128378	0.21431	0.046694	-0.198962	4.634
	SIMS -Taracsak2019		MCG14-03-8-1	76.7649	2.54671	0.537281	0.398881	0.005037	1.09099	0.009998	2.71636	30.1427	0.0409819	0.238713	0.00978294		0.212132	4.74712	0.22144	0.0249605	-0.131358	0.128503	0.21431	0.047949	-0.199322	4.75797
	SIMS -Taracsak2019		MCG14-03-9-1	56.9045	1.08007	0.537281	0.398881	0.005037	1.09099	0.009998	2.71636	52.6857	0.0221064	0.253829	0.00561126		0.212132	8.29737	0.22144	0.0436277	-0.149213	0.133392	0.21431	0.0838086	-0.205341	8.30386
	SIMS -Taracsak2019		MJ14-01-6-1	66.414	2.36024	0.537281	0.398881	0.005037	1.09099	0.009998	2.71636	28.1387	0.0440116	0.237197	0.0104394		0.212132	4.43151	0.22144	0.023301	-0.130042	0.128191	0.21431	0.0447611	-0.198372	4.44309
	SIMS -Taracsak2019		MJ14-01-6-2	88.0698	2.39725	0.537281	0.398881	0.005037	1.09099	0.009998	2.71636	36.7379	0.0332058	0.243325	0.00807982		0.212132	5.78578	0.22144	0.0304218	-0.135983	0.129675	0.21431	0.0584401	-0.201781	5.79478
	SIMS -Taracsak2019		MJ14-01-7-1	86.5286	2.8595	0.537281	0.398881	0.005037	1.09099	0.009998	2.71636	30.2601	0.0408161	0.2388	0.00974689		0.212132	4.7656	0.22144	0.0250576	-0.131436	0.128522	0.21431	0.0481356	-0.199374	4.77641
	SIMS -Taracsak2019		MN14-01-10-1	34.4066	2.40544	0.537281	0.398881	0.005037	1.09099	0.009998	2.71636	14.3037	0.0848371	0.222486	0.0188751		0.212132	2.25266	0.22144	0.0118445	-0.122035	0.126611	0.21431	0.0227533	-0.186031	2.27504
	SIMS -Taracsak2019		MN14-01-11-1	34.252	2.20759	0.537281	0.398881	0.005037	1.09099	0.009998	2.71636	15.5156	0.078732	0.224326	0.0176616		0.212132	2.44352	0.22144	0.0128481	-0.122665	0.126709	0.21431	0.0246811	-0.187818	2.46419
	SIMS -Taracsak2019		MN14-01-11-2	31.45	2.46604	0.537281	0.398881	0.005037	1.09099	0.009998	2.71636	12.7533	0.0940774	0.21983	0.020681		0.212132	2.00849	0.22144	0.0105607	-0.121248	0.126497	0.21431	0.020287	-0.183369	2.03352
	SIMS -Taracsak2019		MN14-01-13-1	45.4144	1.7012	0.537281	0.398881	0.005037	1.09099	0.009998	2.71636	26.6955	0.0464525	0.236054	0.0109653		0.212132	4.20422	0.22144	0.0221059	-0.129121	0.12798	0.21431	0.0424653	-0.197609	4.2164
	SIMS -Taracsak2019		MN14-01-13-3	38.7439	2.19823	0.537281	0.398881	0.005037	1.09099	0.009998	2.71636	17.625	0.0698737	0.227146	0.0158716		0.212132	2.77574	0.22144	0.0145949	-0.123793	0.126898	0.21431	0.0280367	-0.190449	2.79397
	SIMS -Taracsak2019		MN14-01-17-1	25.1566	2.17878	0.537281	0.398881	0.005037	1.09099	0.009998	2.71636	11.5462	0.1027	0.217469	0.0223342		0.212132	1.81839	0.22144	0.00956111	-0.120649	0.126418	0.21431	0.0183668	-0.180933	1.84598
	SIMS -Taracsak2019		MN14-01-20-1	21.4038	1.88507	0.537281	0.398881	0.005037	1.09099	0.009998	2.71636	11.3544	0.104211	0.217066	0.0226206		0.212132	1.78818	0.22144	0.00940229	-0.120555	0.126406	0.21431	0.0180618	-0.180511	1.81623
	SIMS -Taracsak2019		MN14-01-26-1	37.1654	2.50334	0.537281	0.398881	0.005037	1.09099	0.009998	2.71636	14.8463	0.0819972	0.223333	0.0183127		0.212132	2.33812	0.22144	0.0122939	-0.122315	0.126654	0.21431	0.0236164	-0.18686	2.35969
	SIMS -Taracsak2019		MN14-01-26-2	16.6646	1.89795	0.537281	0.398881	0.005037	1.09099	0.009998	2.71636	8.78028	0.129522	0.210713	0.0272919		0.212132	1.38279	0.22144	0.00727074	-0.119326	0.126265	0.21431	0.0139671	-0.17367	1.41884
	SIMS -Taracsak2019		MN14-01-3-1	17.0561	3.03029	0.537281	0.398881	0.005037	1.09099	0.009998	2.71636	5.62854	0.182795	0.199446	0.0364576		0.212132	0.886429	0.22144	0.00466086	-0.117896	0.126142	0.21431	0.00895349	-0.16087	0.941609
	SIMS -Taracsak2019		MN14-01-32-1	40.2888	2.02432	0.537281	0.398881	0.005037	1.09099	0.009998	2.71636	19.9024	0.0621971	0.229776	0.0142914		0.212132	3.13438	0.22144	0.0164807	-0.125057	0.127129	0.21431	0.0316593	-0.192764	3.15058
	SIMS -Taracsak2019		MN14-01-4-1	39.1269	2.29833	0.537281	0.398881	0.005037	1.09099	0.009998	2.71636	17.0241	0.0722007	0.226386	0.0163452		0.212132	2.68109	0.22144	0.0140972	-0.123468	0.126842	0.21431	0.0270807	-0.189753	2.69996
	SIMS -Taracsak2019		MN14-01-5-1	43.025	2.07018	0.537281	0.398881	0.005037	1.09099	0.009998	2.71636	20.7833	0.0596332	0.230704	0.0137576		0.212132	3.27312	0.22144	0.0172101	-0.125559	0.127225	0.21431	0.0330605	-0.193544	3.28864
	SIMS -Taracsak2019		MN14-01-5-3	55.8211	5.25328	0.537281	0.398881	0.005037	1.09099	0.009998	2.71636	10.626	0.110353	0.215457	0.0237763		0.212132	1.67346	0.22144	0.0087991	-0.120202	0.126363	0.21431	0.016903	-0.17881	1.7034
	SIMS -Taracsak2019		MN14-01-5-5	48.5035	3.47387	0.537281	0.398881	0.005037	1.09099	0.009998	2.71636	13.9624	0.0867203	0.221933	0.0192461		0.212132	2.19891	0.22144	0.0115619	-0.12186	0.126585	0.21431	0.0222104	-0.185484	2.22182
	SIMS -Taracsak2019		MN14-01-6-1	36.0917	2.10425	0.537281	0.398881	0.005037	1.09099	0.009998	2.71636	17.1518	0.0716942	0.22655	0.0162423		0.212132	2.70121	0.22144	0.014203	-0.123536	0.126854	0.21431	0.0272839	-0.189904	2.71994
	SIMS -Taracsak2019		TDE14-03-1-1	69.1785	2.71753	0.537281	0.398881	0.005037	1.09099	0.009998	2.71636	25.4564	0.0487504	0.235032	0.0114579		0.212132	4.00909	0.22144	0.0210799	-0.128346	0.127806	0.21431	0.0404943	-0.196894	4.02184
	SIMS -Taracsak2019		TDE14-03-12-2	66.8255	2.31039	0.537281	0.398881	0.005037	1.09099	0.009998	2.71636	28.9239	0.0427783	0.2378	0.0101727		0.212132	4.55516	0.22144	0.0239512	-0.130553	0.128311	0.21431	0.04601	-0.198758	4.56645
	SIMS -Taracsak2019		TDE14-03-12-3	67.9376	2.13336	0.537281	0.398881	0.005037	1.09099	0.009998	2.71636	31.8454	0.0386871	0.23995	0.00928298		0.212132	5.01527	0.22144	0.0263704	-0.132508	0.128785	0.21431	0.0506574	-0.200045	5.02556
	SIMS -Taracsak2019		TDE14-03-16-2	66.4268	2.90623	0.537281	0.398881	0.005037	1.09099	0.009998	2.71636	22.8567	0.0543063	0.232732	0.0126388		0.212132	3.59966	0.22144	0.0189271	-0.126769	0.127469	0.21431	0.0363588	-0.195176	3.61382
	SIMS -Taracsak2019		TDE14-03-3-1	49.0765	2.59988	0.537281	0.398881	0.005037	1.09099	0.009998	2.71636	18.8765	0.0654513	0.228637	0.0149646		0.212132	2.97282	0.22144	0.0156311	-0.124482	0.127021	0.21431	0.0300273	-0.191778	2.98987
	SIMS -Taracsak2019		TDE14-03-4-1	34.9877	1.64565	0.537281	0.398881	0.005037	1.09099	0.009998	2.71636	21.2607	0.0583236	0.231189	0.0134838		0.212132	3.34831	0.22144	0.0176055	-0.125834	0.127279	0.21431	0.03382	-0.193944	3.3635
	SIMS -Taracsak2019		TDE14-03-4-3	35.732	1.7258	0.537281	0.398881	0.005037	1.09099	0.009998	2.71636	20.7047	0.059854	0.230623	0.0138037		0.212132	3.26074	0.22144	0.017145	-0.125514	0.127217	0.21431	0.0329355	-0.193477	3.27632
	SIMS -Taracsak2019		TDE14-03-4-4	35.7708	1.32905	0.537281	0.398881	0.005037	1.09099	0.009998	2.71636	26.9146	0.0460665	0.236231	0.0108823		0.212132	4.23873	0.22144	0.0222873	-0.129259	0.128011	0.21431	0.0428138	-0.197729	4.25081
	SIMS -Taracsak2019		TDE14-03-8-1	64.3287	2.58576	0.537281	0.398881	0.005037	1.09099	0.009998	2.71636	24.878	0.0498947	0.23454	0.0117023		0.212132	3.91799	0.22144	0.0206009	-0.127989	0.127728	0.21431	0.0395742	-0.196539	3.93104
	SIMS -Taracsak2019		TDE14-03-8-2	63.2543	1.94256	0.537281	0.398881	0.005037	1.09099	0.009998	2.71636	32.5623	0.0377878	0.24046	0.00908644		0.212132	5.12817	0.22144	0.026964	-0.133001	0.128908	0.21431	0.0517978	-0.200329	5.13825
	SIMS -Taracsak2019		TSG14-01-2-1	86.1609	1.42961	0.537281	0.398881	0.005037	1.09099	0.009998	2.71636	60.2687	0.0188125	0.259104	0.00487439		0.212132	9.4916	0.22144	0.049907	-0.156624	0.135576	0.21431	0.0958712	-0.206407	9.49739
	SIMS -Taracsak2019		TSG14-01-4-1	56.1078	2.93888	0.537281	0.398881	0.005037	1.09099	0.009998	2.71636	19.0916	0.0647431	0.228881	0.0148185		0.212132	3.0067	0.22144	0.0158093	-0.124602	0.127043	0.21431	0.0303695	-0.191992	3.02357
	SIMS -Taracsak2019		TSG14-01-4-2	59.1969	2.67629	0.537281	0.398881	0.005037	1.09099	0.009998	2.71636	22.119	0.056098	0.232033	0.0130166		0.212132	3.48348	0.22144	0.0183162	-0.126334	0.12738	0.21431	0.0351853	-0.194626	3.49809
	SIMS -Taracsak2019		TSG14-01-6-1	86.1391	1.22569	0.537281	0.398881	0.005037	1.09099	0.009998	2.71636	70.2783	0.0155179	0.266744	0.0041393		0.212132	11.068	0.22144	0.0581957	-0.167645	0.138841	0.21431	0.111794	-0.207479	11.0731
	SIMS -Taracsak2019		TSG14-01-9-1/2	103.408	3.52207	0.537281	0.398881	0.005037	1.09099	0.009998	2.71636	29.36	0.0421197	0.23813	0.0100299		0.212132	4.62385	0.22144	0.0243123	-0.130839	0.128379	0.21431	0.0467038	-0.198964	4.63497
	SIMS -Taracsak2019		TSG14-02-3-1-2av	51.9257	1.58404	0.537281	0.398881	0.005037	1.09099	0.009998	2.71636	32.7806	0.0375213	0.240613	0.00902812		0.212132	5.16255	0.22144	0.0271448	-0.133152	0.128945	0.21431	0.052145	-0.200413	5.17257
	SIMS -Taracsak2019		TSG14-02b-2-1-1	101.778	2.86131	0.537281	0.398881	0.005037	1.09099	0.009998	2.71636	35.5705	0.0343852	0.242538	0.00833972		0.212132	5.60193	0.22144	0.0294551	-0.13513	0.129451	0.21431	0.0565831	-0.201407	5.61121
	SIMS -Taracsak2019		TSG14-02b-2-1-2	62.8403	1.83329	0.537281	0.398881	0.005037	1.09099	0.009998	2.71636	34.2774	0.0357793	0.241655	0.00864624		0.212132	5.39828	0.22144	0.0283843	-0.134203	0.129212	0.21431	0.0545261	-0.200964	5.40789
	SIMS -Taracsak2019		TSG14-02b-2-1-3	65.0313	1.86152	0.537281	0.398881	0.005037	1.09099	0.009998	2.71636	34.9345	0.0350588	0.242106	0.00848792		0.212132	5.50177	0.22144	0.0289284	-0.134672	0.129333	0.21431	0.0555714	-0.201193	5.5112
	SIMS -Taracsak2019		TSG14-02b-2-1-4	61.5004	1.96308	0.537281	0.398881	0.005037	1.09099	0.009998	2.71636	31.3285	0.0393592	0.239579	0.00942964		0.212132	4.93387	0.22144	0.0259424	-0.132155	0.128698	0.21431	0.0498352	-0.199833	4.94432
	SIMS -Taracsak2019		TSG14-02b-4-1-1av	56.1044	2.11558	0.537281	0.398881	0.005037	1.09099	0.009998	2.71636	26.5196	0.0467667	0.235911	0.0110328		0.212132	4.17652	0.22144	0.0219602	-0.12901	0.127954	0.21431	0.0421855	-0.197511	4.18878
	SIMS -Taracsak2019		TSG14-02b-4-1-3	58.7565	1.95114	0.537281	0.398881	0.005037	1.09099	0.009998	2.71636	30.114	0.0410228	0.238692	0.00979181		0.212132	4.74259	0.22144	0.0249367	-0.131338	0.128499	0.21431	0.0479032	-0.199309	4.75345
	SIMS -Taracsak2019		TSG14-02c-04-1	76.7142	2.2585	0.537281	0.398881	0.005037	1.09099	0.009998	2.71636	33.9669	0.0361289	0.241441	0.00872298		0.212132	5.34938	0.22144	0.0281271	-0.133983	0.129156	0.21431	0.0540321	-0.200854	5.35906
	SIMS -Taracsak2019		TSG14-02c-05-1	46.0072	2.59471	0.537281	0.398881	0.005037	1.09099	0.009998	2.71636	17.7311	0.0694774	0.227277	0.0157906		0.212132	2.79244	0.22144	0.0146827	-0.123851	0.126908	0.21431	0.0282054	-0.190567	2.81057
	SIMS -Taracsak2019		TSG14-02c-07-1	59.6899	2.65565	0.537281	0.398881	0.005037	1.09099	0.009998	2.71636	22.4766	0.0552162	0.232375	0.0128309		0.212132	3.5398	0.22144	0.0186123	-0.126544	0.127423	0.21431	0.0357542	-0.194896	3.55419
	SIMS -Taracsak2019		TSG14-02c-07-2	51.406	2.57851	0.537281	0.398881	0.005037	1.09099	0.009998	2.71636	19.9363	0.0620945	0.229813	0.0142701		0.212132	3.13973	0.22144	0.0165088	-0.125076	0.127132	0.21431	0.0317133	-0.192795	3.1559
	SIMS -Taracsak2019		TSG14-02c-07-3	57.4652	1.94768	0.537281	0.398881	0.005037	1.09099	0.009998	2.71636	29.5045	0.0419055	0.238238	0.00998348		0.212132	4.64661	0.22144	0.024432	-0.130934	0.128402	0.21431	0.0469337	-0.199032	4.65768
	SIMS -Taracsak2019		TSG14-02c-09-1	40.802	2.66	0.537281	0.398881	0.005037	1.09099	0.009998	2.71636	15.3391	0.079569	0.224069	0.017829		0.212132	2.41573	0.22144	0.0127019	-0.122572	0.126694	0.21431	0.0244004	-0.187572	2.43662
	SIMS -Taracsak2019		TSG14-02c-09-2	51.8598	2.75902	0.537281	0.398881	0.005037	1.09099	0.009998	2.71636	18.7964	0.0657184	0.228545	0.0150196		0.212132	2.96022	0.22144	0.0155649	-0.124437	0.127013	0.21431	0.0299001	-0.191698	2.97734
	SIMS -Taracsak2019		TSG14-02c-09-3	43.4707	2.30844	0.537281	0.398881	0.005037	1.09099	0.009998	2.71636	18.8312	0.065602	0.228585	0.0149956		0.212132	2.9657	0.22144	0.0155937	-0.124457	0.127017	0.21431	0.0299554	-0.191733	2.98279
	SIMS -Taracsak2019		TSG14-02c-10-1	47.6841	3.1483	0.537281	0.398881	0.005037	1.09099	0.009998	2.71636	15.146	0.0805044	0.223784	0.0180156		0.212132	2.38531	0.22144	0.012542	-0.122471	0.126678	0.21431	0.0240931	-0.187297	2.40646
	SIMS -Taracsak2019		TSG14-02c-11-1	52.5078	2.45587	0.537281	0.398881	0.005037	1.09099	0.009998	2.71636	21.3805	0.0580033	0.231309	0.0134167		0.212132	3.36718	0.22144	0.0177047	-0.125903	0.127293	0.21431	0.0340106	-0.194042	3.38228
	SIMS -Taracsak2019		TSG14-02c-18-1	51.8947	2.89891	0.537281	0.398881	0.005037	1.09099	0.009998	2.71636	17.9015	0.0688498	0.227486	0.0156623		0.212132	2.81927	0.22144	0.0148238	-0.123944	0.126925	0.21431	0.0284764	-0.190756	2.83723
	SIMS -Taracsak2019		TSG14-02c-22-1/1	74.6046	2.13153	0.537281	0.398881	0.005037	1.09099	0.009998	2.71636	35.0006	0.0349877	0.242151	0.0084723		0.212132	5.51217	0.22144	0.0289831	-0.13472	0.129345	0.21431	0.0556764	-0.201215	5.52159
	SIMS -Taracsak2019		TSG14-02c-23-1/2	57.0002	2.3743	0.537281	0.398881	0.005037	1.09099	0.009998	2.71636	24.0072	0.0517124	0.233779	0.0120893		0.212132	3.78084	0.22144	0.0198798	-0.127459	0.127614	0.21431	0.0381889	-0.195976	3.79434
	SIMS -Taracsak2019		TSG14-02c-25-1	55.672	3.16906	0.537281	0.398881	0.005037	1.09099	0.009998	2.71636	17.5673	0.0700911	0.227075	0.0159159		0.212132	2.76665	0.22144	0.0145471	-0.123762	0.126892	0.21431	0.0279449	-0.190384	2.78494
	SIMS -Taracsak2019		TSG14-02c-29-2	52.0139	2.75289	0.537281	0.398881	0.005037	1.09099	0.009998	2.71636	18.8943	0.065392	0.228657	0.0149523		0.212132	2.97563	0.22144	0.0156459	-0.124492	0.127023	0.21431	0.0300557	-0.191796	2.99267
	SIMS -Taracsak2019		TSG14-02c-3-1	49.0807	2.60358	0.537281	0.398881	0.005037	1.09099	0.009998	2.71636	18.8513	0.0655352	0.228608	0.0149818		0.212132	2.96885	0.22144	0.0156103	-0.124468	0.127019	0.21431	0.0299873	-0.191753	2.98593
	SIMS -Taracsak2019		TSG14-02c-31-1	85.1469	2.03802	0.537281	0.398881	0.005037	1.09099	0.009998	2.71636	41.7793	0.0288296	0.246651	0.00711087		0.212132	6.57974	0.22144	0.0345964	-0.139841	0.130717	0.21431	0.0664595	-0.203178	6.58773
	SIMS -Taracsak2019		TSG14-02c-3-2	51.0614	2.81052	0.537281	0.398881	0.005037	1.09099	0.009998	2.71636	18.168	0.0678887	0.227807	0.0154656		0.212132	2.86124	0.22144	0.0150445	-0.12409	0.12695	0.21431	0.0289003	-0.191044	2.87894
	SIMS -Taracsak2019		TSG14-02cb-12-1	88.016	2.92464	0.537281	0.398881	0.005037	1.09099	0.009998	2.71636	30.0947	0.0410502	0.238678	0.00979778		0.212132	4.73955	0.22144	0.0249207	-0.131326	0.128496	0.21431	0.0478725	-0.1993	4.75042
	SIMS -Taracsak2019		TSG14-02cb-12-2	76.5103	2.71693	0.537281	0.398881	0.005037	1.09099	0.009998	2.71636	28.1606	0.0439764	0.237214	0.0104318		0.212132	4.43496	0.22144	0.0233191	-0.130057	0.128195	0.21431	0.0447959	-0.198383	4.44653
	SIMS -Taracsak2019		TSG14-02cb-13-1	52.0985	2.24043	0.537281	0.398881	0.005037	1.09099	0.009998	2.71636	23.2538	0.0533845	0.233099	0.0124439		0.212132	3.66221	0.22144	0.019256	-0.127006	0.127518	0.21431	0.0369906	-0.19546	3.67613
	SIMS -Taracsak2019		TSG14-02cb-15-1	103.473	1.78052	0.537281	0.398881	0.005037	1.09099	0.009998	2.71636	58.1142	0.0196643	0.257568	0.00506491		0.212132	9.15229	0.22144	0.0481229	-0.154439	0.134929	0.21431	0.0924439	-0.206131	9.15826
	SIMS -Taracsak2019		TSG14-02cb-15-2	104.95	2.21059	0.537281	0.398881	0.005037	1.09099	0.009998	2.71636	47.4762	0.0249505	0.25037	0.00624685		0.212132	7.47694	0.22144	0.0393139	-0.144555	0.132044	0.21431	0.0755218	-0.204423	7.48406
	SIMS -Taracsak2019		TSG14-02cb-16-1	86.9627	2.45174	0.537281	0.398881	0.005037	1.09099	0.009998	2.71636	35.4698	0.0344903	0.24247	0.00836287		0.212132	5.58607	0.22144	0.0293717	-0.135058	0.129433	0.21431	0.0564228	-0.201373	5.59537
	SIMS -Taracsak2019		TSG14-02cb-17-1	54.8176	2.63696	0.537281	0.398881	0.005037	1.09099	0.009998	2.71636	20.7882	0.0596194	0.230709	0.0137547		0.212132	3.2739	0.22144	0.0172142	-0.125562	0.127226	0.21431	0.0330684	-0.193548	3.28942
	SIMS -Taracsak2019		TSG14-02cb-17-2	63.6111	3.02833	0.537281	0.398881	0.005037	1.09099	0.009998	2.71636	21.0054	0.0590173	0.230931	0.0136289		0.212132	3.3081	0.22144	0.0173941	-0.125687	0.12725	0.21431	0.0334139	-0.193732	3.32347
	SIMS -Taracsak2019		TSG14-02cb-19-1	58.9748	2.78038	0.537281	0.398881	0.005037	1.09099	0.009998	2.71636	21.211	0.0584574	0.231139	0.0135118		0.212132	3.34049	0.22144	0.0175643	-0.125805	0.127274	0.21431	0.033741	-0.193903	3.35571
	SIMS -Taracsak2019		TSG14-02cb-19-2	57.7473	2.36436	0.537281	0.398881	0.005037	1.09099	0.009998	2.71636	24.4241	0.0508273	0.234146	0.011901		0.212132	3.84651	0.22144	0.020225	-0.127712	0.127668	0.21431	0.0388522	-0.19625	3.85979
	SIMS -Taracsak2019		TSG14-02cb-21-1	68.9061	2.51429	0.537281	0.398881	0.005037	1.09099	0.009998	2.71636	27.4058	0.0452216	0.236622	0.0107005		0.212132	4.31608	0.22144	0.022694	-0.129572	0.128082	0.21431	0.0435951	-0.197993	4.32796
	SIMS -Taracsak2019		TSG14-02cb-22-1	59.6615	2.46313	0.537281	0.398881	0.005037	1.09099	0.009998	2.71636	24.2219	0.0512532	0.233969	0.0119916		0.212132	3.81465	0.22144	0.0200575	-0.127589	0.127642	0.21431	0.0385304	-0.196118	3.82804
	SIMS -Taracsak2019		TSG14-02cb-23-2	57.7351	2.70699	0.537281	0.398881	0.005037	1.09099	0.009998	2.71636	21.3282	0.0581429	0.231257	0.0134459		0.212132	3.35893	0.22144	0.0176614	-0.125873	0.127287	0.21431	0.0339274	-0.193999	3.37408
	SIMS -Taracsak2019		TSG14-02cb-33-1	62.0835	1.60596	0.537281	0.398881	0.005037	1.09099	0.009998	2.71636	38.6582	0.031412	0.244603	0.00768347		0.212132	6.08821	0.22144	0.0320119	-0.137419	0.130057	0.21431	0.0614947	-0.202353	6.09679
	SIMS -Taracsak2019		TSG14-02cb-4-1	60.4105	3.80427	0.537281	0.398881	0.005037	1.09099	0.009998	2.71636	15.8796	0.0770568	0.224845	0.0173258		0.212132	2.50086	0.22144	0.0131496	-0.122857	0.12674	0.21431	0.0252602	-0.188312	2.52105
	SIMS -Taracsak2019		TSG14-02cb-4-3	69.6644	2.45314	0.537281	0.398881	0.005037	1.09099	0.009998	2.71636	28.398	0.0435974	0.237397	0.0103499		0.212132	4.47235	0.22144	0.0235157	-0.13021	0.128231	0.21431	0.0451735	-0.198501	4.48383
	SIMS -Taracsak2019		TSG14-02cb-6-1	71.4611	2.18423	0.537281	0.398881	0.005037	1.09099	0.009998	2.71636	32.7168	0.0375988	0.240569	0.00904509		0.212132	5.15251	0.22144	0.027092	-0.133108	0.128934	0.21431	0.0520436	-0.200388	5.16254
	SIMS -Taracsak2019		TSG14-02cb-8-1	54.6658	2.42342	0.537281	0.398881	0.005037	1.09099	0.009998	2.71636	22.5573	0.0550206	0.232451	0.0127896		0.212132	3.55251	0.22144	0.0186792	-0.126592	0.127432	0.21431	0.0358826	-0.194956	3.56685
	SIMS -Taracsak2019		TSG14-02cb-8-2	69.4864	3.40163	0.537281	0.398881	0.005037	1.09099	0.009998	2.71636	20.4274	0.0606451	0.230334	0.0139686		0.212132	3.21707	0.22144	0.0169154	-0.125355	0.127186	0.21431	0.0324945	-0.193236	3.23286
	SIMS -Taracsak2019		WH14-01-4-1	42.1452	2.89782	0.537281	0.398881	0.005037	1.09099	0.009998	2.71636	14.5438	0.0835581	0.222865	0.0186222		0.212132	2.29047	0.22144	0.0120433	-0.122158	0.12663	0.21431	0.0231352	-0.186404	2.31248
	SIMS -Taracsak2019		WH14-01-4-4	40.9183	2.63603	0.537281	0.398881	0.005037	1.09099	0.009998	2.71636	15.5227	0.0786986	0.224336	0.017655		0.212132	2.44464	0.22144	0.012854	-0.122669	0.12671	0.21431	0.0246925	-0.187828	2.4653
	SIMS -Taracsak2019		WH14-01-4-5	44.2612	2.85526	0.537281	0.398881	0.005037	1.09099	0.009998	2.71636	15.5016	0.0787976	0.224306	0.0176748		0.212132	2.44132	0.22144	0.0128365	-0.122657	0.126708	0.21431	0.0246589	-0.187799	2.462
											All	25.8316	0.0562876
												11.232	0.0251257
											Low La/Yb samples	28.1624	0.0491223
												10.8113	0.0160545
											Low La/Yb samples	14.9062	0.0898748
												5.08265	0.0324999
	LA-ICP-MS-Taracsak2022		TSG14-02c-07-2	53.4115	2.82777	0.537281	0.398881	0.005037	1.09099	0.009998	2.71636	18.8882	0.0654123	0.22865	0.0149565		0.212132	2.97466	0.22144	0.0156408	-0.124488	0.127023	0.21431	0.030046	-0.19179	2.99171
	LA-ICP-MS-Taracsak2022		TSG14-02c-07-3	62.5329	2.49834	0.537281	0.398881	0.005037	1.09099	0.009998	2.71636	25.0298	0.0495897	0.23467	0.0116372		0.212132	3.9419	0.22144	0.0207266	-0.128083	0.127748	0.21431	0.0398157	-0.196634	3.95486
	LA-ICP-MS-Taracsak2022		TSG14-02c-05-1	50.0783	2.3254	0.537281	0.398881	0.005037	1.09099	0.009998	2.71636	21.5354	0.057594	0.231463	0.0133309		0.212132	3.39157	0.22144	0.0178329	-0.125993	0.127311	0.21431	0.034257	-0.194167	3.40657
	LA-ICP-MS-Taracsak2022		TSG14-02c-10-1	49.5768	1.93041	0.537281	0.398881	0.005037	1.09099	0.009998	2.71636	25.682	0.0483169	0.235221	0.0113652		0.212132	4.04461	0.22144	0.0212666	-0.128486	0.127837	0.21431	0.0408531	-0.197029	4.05726
	LA-ICP-MS-Taracsak2022		TSG14-02c-11-3	68.4873	1.88969	0.537281	0.398881	0.005037	1.09099	0.009998	2.71636	36.2426	0.0336974	0.242993	0.00818822		0.212132	5.70779	0.22144	0.0300117	-0.13562	0.129579	0.21431	0.0576523	-0.201625	5.7169
	LA-ICP-MS-Taracsak2022		TSG14-02c-09-1	60.0081	3.12528	0.537281	0.398881	0.005037	1.09099	0.009998	2.71636	19.2009	0.0643887	0.229004	0.0147453		0.212132	3.02391	0.22144	0.0158998	-0.124663	0.127055	0.21431	0.0305434	-0.1921	3.04068
	LA-ICP-MS-Taracsak2022		TDE14-02-4-4	26.4274	1.60466	0.537281	0.398881	0.005037	1.09099	0.009998	2.71636	16.4691	0.0744816	0.225655	0.0168071		0.212132	2.5937	0.22144	0.0136377	-0.12317	0.126791	0.21431	0.026198	-0.189075	2.61318
	LA-ICP-MS-Taracsak2022		MN14-01b-6-2a	25.6372	1.70697	0.537281	0.398881	0.005037	1.09099	0.009998	2.71636	15.0191	0.0811299	0.223594	0.0181402		0.212132	2.36534	0.22144	0.012437	-0.122405	0.126668	0.21431	0.0238914	-0.187114	2.38667
												22.2584	0.0593263
												6.78352	0.0153232
	Whole-rock-Day2010		JMDDEH01	31.2534	1.61886	0.537281	0.398881	0.005037	1.09099	0.009998	2.71636	19.3058	0.0640517	0.229122	0.0146756		0.212132	3.04044	0.22144	0.0159867	-0.124721	0.127066	0.21431	0.0307104	-0.192201	3.05712
	Whole-rock-Day2010		JMDDEH02	59.1541	2.68417	0.537281	0.398881	0.005037	1.09099	0.009998	2.71636	22.0381	0.0563012	0.231955	0.0130593		0.212132	3.47074	0.22144	0.0182492	-0.126287	0.12737	0.21431	0.0350566	-0.194563	3.4854
	Whole-rock-Day2010		JMDDEH03	35.9682	1.95277	0.537281	0.398881	0.005037	1.09099	0.009998	2.71636	18.4191	0.0670059	0.228105	0.0152844		0.212132	2.90078	0.22144	0.0152524	-0.124228	0.126975	0.21431	0.0292997	-0.19131	2.91825
	Whole-rock-Day2010		JMDDEH04	49.6414	2.0595	0.537281	0.398881	0.005037	1.09099	0.009998	2.71636	24.1036	0.0515052	0.233864	0.0120452		0.212132	3.79603	0.22144	0.0199596	-0.127517	0.127626	0.21431	0.0383423	-0.19604	3.80948
	Whole-rock-Day2010		JMDDEH05	59.7387	2.1562	0.537281	0.398881	0.005037	1.09099	0.009998	2.71636	27.7055	0.0447196	0.236859	0.0105922		0.212132	4.36329	0.22144	0.0229423	-0.129764	0.128127	0.21431	0.044072	-0.19815	4.37505
	Whole-rock-Day2010		JMDDEH06	68.8363	2.76316	0.537281	0.398881	0.005037	1.09099	0.009998	2.71636	24.9122	0.0498258	0.234569	0.0116876		0.212132	3.92337	0.22144	0.0206292	-0.12801	0.127733	0.21431	0.0396286	-0.19656	3.9364
	Whole-rock-Day2010		JMDDEH07	77.5147	1.84043	0.537281	0.398881	0.005037	1.09099	0.009998	2.71636	42.1178	0.0285714	0.246872	0.00705347		0.212132	6.63305	0.22144	0.0348767	-0.14011	0.130792	0.21431	0.066998	-0.203261	6.64098
	Whole-rock-Day2010		JMDDEH08	46.7315	2.31513	0.537281	0.398881	0.005037	1.09099	0.009998	2.71636	20.1852	0.0613519	0.230079	0.0141158		0.212132	3.17893	0.22144	0.0167149	-0.125217	0.127159	0.21431	0.0321092	-0.193021	3.19491
	Whole-rock-Day2010		JMDDEH09	150.866	4.94917	0.537281	0.398881	0.005037	1.09099	0.009998	2.71636	30.4831	0.0405041	0.238964	0.00967903		0.212132	4.80073	0.22144	0.0252423	-0.131585	0.128558	0.21431	0.0484904	-0.199472	4.81146
	Whole-rock-Day2010		JMDDEH10	41.866	1.80462	0.537281	0.398881	0.005037	1.09099	0.009998	2.71636	23.1994	0.0535093	0.233049	0.0124703		0.212132	3.65362	0.22144	0.0192108	-0.126973	0.127511	0.21431	0.0369039	-0.195422	3.66758
	Whole-rock-Day2010		JMDDEH11	45.2932	2.10884	0.537281	0.398881	0.005037	1.09099	0.009998	2.71636	21.4778	0.0577455	0.231406	0.0133626		0.212132	3.3825	0.22144	0.0177853	-0.12596	0.127304	0.21431	0.0341654	-0.194121	3.39754
	Whole-rock-Day2010		JMDDEH12	29.0142	1.69434	0.537281	0.398881	0.005037	1.09099	0.009998	2.71636	17.1242	0.0718031	0.226515	0.0162645		0.212132	2.69686	0.22144	0.0141801	-0.123522	0.126851	0.21431	0.02724	-0.189872	2.71562
	Whole-rock-Day2010		JMDDEH13	40.199	1.65521	0.537281	0.398881	0.005037	1.09099	0.009998	2.71636	24.2864	0.0511167	0.234025	0.0119626		0.212132	3.82482	0.22144	0.020111	-0.127628	0.12765	0.21431	0.038633	-0.19616	3.83816
	Whole-rock-Day2010		JMDDEH14	56.7175	2.45861	0.537281	0.398881	0.005037	1.09099	0.009998	2.71636	23.069	0.05381	0.232929	0.0125339		0.212132	3.63309	0.22144	0.0191029	-0.126896	0.127495	0.21431	0.0366965	-0.195329	3.64712
	Whole-rock-Day2010		JMDDEH15	20.0604	1.46338	0.537281	0.398881	0.005037	1.09099	0.009998	2.71636	13.7083	0.0881745	0.22151	0.0195315		0.212132	2.15889	0.22144	0.0113515	-0.12173	0.126566	0.21431	0.0218061	-0.185064	2.18222
	Whole-rock-Day2010		JMDDEH16	41.3649	1.85234	0.537281	0.398881	0.005037	1.09099	0.009998	2.71636	22.3311	0.0555719	0.232237	0.0129058		0.212132	3.51689	0.22144	0.0184919	-0.126459	0.127405	0.21431	0.0355228	-0.194787	3.53137
	Whole-rock-Day2010		JMDDEH17	52.878	1.8556	0.537281	0.398881	0.005037	1.09099	0.009998	2.71636	28.4964	0.043442	0.237473	0.0103163		0.212132	4.48784	0.22144	0.0235972	-0.130274	0.128246	0.21431	0.04533	-0.19855	4.49928
	Whole-rock-Day2010		JMDDEH18	45.274	2.24737	0.537281	0.398881	0.005037	1.09099	0.009998	2.71636	20.1454	0.0614697	0.230037	0.0141403		0.212132	3.17266	0.22144	0.0166819	-0.125195	0.127155	0.21431	0.0320458	-0.192985	3.18866
												23.506	0.0555822
												6.1885	0.0130614
	LA-ICP-MS-Longpre2017		2.7	49.4293	2.39388	0.537281	0.398881	0.005037	1.09099	0.009998	2.71636	20.6481	0.0600137	0.230564	0.013837		0.212132	3.25184	0.22144	0.0170982	-0.125482	0.12721	0.21431	0.0328456	-0.193428	3.26746
	LA-ICP-MS-Longpre2017		2.35a	45.9347	1.44549	0.537281	0.398881	0.005037	1.09099	0.009998	2.71636	31.7779	0.0387737	0.239902	0.00930189		0.212132	5.00464	0.22144	0.0263145	-0.132461	0.128773	0.21431	0.05055	-0.200017	5.01495
	LA-ICP-MS-Longpre2017		2.8	61.5283	1.86532	0.537281	0.398881	0.005037	1.09099	0.009998	2.71636	32.9854	0.0372742	0.240757	0.00897403		0.212132	5.19481	0.22144	0.0273144	-0.133295	0.128981	0.21431	0.0524708	-0.200491	5.20476
	LA-ICP-MS-Longpre2017		4.1	44.6578	1.92866	0.537281	0.398881	0.005037	1.09099	0.009998	2.71636	23.1548	0.0536117	0.233008	0.012492		0.212132	3.64661	0.22144	0.0191739	-0.126947	0.127506	0.21431	0.0368331	-0.19539	3.66059
	LA-ICP-MS-Longpre2017		1.43a	54.0879	2.44013	0.537281	0.398881	0.005037	1.09099	0.009998	2.71636	22.166	0.0559806	0.232078	0.0129919		0.212132	3.49089	0.22144	0.0183551	-0.126362	0.127385	0.21431	0.0352601	-0.194662	3.50547
	LA-ICP-MS-Longpre2017		1.13	57.9719	2.69244	0.537281	0.398881	0.005037	1.09099	0.009998	2.71636	21.5314	0.0576045	0.231459	0.0133331		0.212132	3.39094	0.22144	0.0178296	-0.125991	0.127311	0.21431	0.0342506	-0.194164	3.40594
	LA-ICP-MS-Longpre2017		4.5a	47.556	1.82056	0.537281	0.398881	0.005037	1.09099	0.009998	2.71636	26.1217	0.0474918	0.235586	0.0111884		0.212132	4.11385	0.22144	0.0216307	-0.12876	0.127898	0.21431	0.0415525	-0.197285	4.1263
	LA-ICP-MS-Longpre2017		8.4	59.9663	2.41119	0.537281	0.398881	0.005037	1.09099	0.009998	2.71636	24.87	0.049911	0.234533	0.0117058		0.212132	3.91673	0.22144	0.0205942	-0.127985	0.127727	0.21431	0.0395614	-0.196534	3.92977
	LA-ICP-MS-Longpre2017		8.27	49.1714	1.5919	0.537281	0.398881	0.005037	1.09099	0.009998	2.71636	30.8885	0.0399478	0.23926	0.00955792		0.212132	4.86458	0.22144	0.0255781	-0.131858	0.128625	0.21431	0.0491353	-0.199647	4.87518
	LA-ICP-MS-Longpre2017		8.49	59.3413	2.42804	0.537281	0.398881	0.005037	1.09099	0.009998	2.71636	24.44	0.0507942	0.23416	0.011894		0.212132	3.84901	0.22144	0.0202382	-0.127722	0.12767	0.21431	0.0388774	-0.19626	3.86227
	LA-ICP-MS-Longpre2017		7.3	52.0636	2.45176	0.537281	0.398881	0.005037	1.09099	0.009998	2.71636	21.2352	0.0583923	0.231164	0.0134982		0.212132	3.34429	0.22144	0.0175844	-0.125819	0.127276	0.21431	0.0337795	-0.193923	3.3595
	LA-ICP-MS-Longpre2017		4.5b	62.8542	2.23916	0.537281	0.398881	0.005037	1.09099	0.009998	2.71636	28.0705	0.0441218	0.237144	0.0104632		0.212132	4.42077	0.22144	0.0232445	-0.129998	0.128181	0.21431	0.0446525	-0.198337	4.43238
	LA-ICP-MS-Longpre2017		1.15	57.8145	3.14013	0.537281	0.398881	0.005037	1.09099	0.009998	2.71636	18.4115	0.0670321	0.228097	0.0152898		0.212132	2.8996	0.22144	0.0152461	-0.124224	0.126975	0.21431	0.0292877	-0.191302	2.91707
	LA-ICP-MS-Longpre2017		2.31	58.3702	2.03826	0.537281	0.398881	0.005037	1.09099	0.009998	2.71636	28.6373	0.0432212	0.237581	0.0102685		0.212132	4.51004	0.22144	0.0237139	-0.130366	0.128267	0.21431	0.0455543	-0.198619	4.52143
	LA-ICP-MS-Longpre2017		2.38b	49.0082	2.03862	0.537281	0.398881	0.005037	1.09099	0.009998	2.71636	24.0399	0.051642	0.233808	0.0120743		0.212132	3.78599	0.22144	0.0199068	-0.127479	0.127618	0.21431	0.0382409	-0.195998	3.79947
	LA-ICP-MS-Longpre2017		EH_15-10-11_GL	68.7173	2.63057	0.537281	0.398881	0.005037	1.09099	0.009998	2.71636	26.1226	0.0474901	0.235586	0.011188		0.212132	4.114	0.22144	0.0216315	-0.128761	0.127898	0.21431	0.041554	-0.197286	4.12644
	LA-ICP-MS-Longpre2017		EH_31-10-11_GL	56.9259	2.39561	0.537281	0.398881	0.005037	1.09099	0.009998	2.71636	23.7626	0.0522447	0.23356	0.0122023		0.212132	3.74233	0.22144	0.0196772	-0.127311	0.127582	0.21431	0.0377999	-0.195812	3.75596
	LA-ICP-MS-Longpre2017		EH_27-11-11_GL	67.605	2.39506	0.537281	0.398881	0.005037	1.09099	0.009998	2.71636	28.2269	0.0438699	0.237265	0.0104088		0.212132	4.4454	0.22144	0.023374	-0.130099	0.128205	0.21431	0.0449013	-0.198416	4.45695
	LA-ICP-MS-Longpre2017		EH_06-12-11_GL	69.7004	2.72484	0.537281	0.398881	0.005037	1.09099	0.009998	2.71636	25.5797	0.0485127	0.235135	0.0114071		0.212132	4.02849	0.22144	0.0211819	-0.128422	0.127823	0.21431	0.0406903	-0.196968	4.04119
	LA-ICP-MS-Longpre2017		EH_28-01-12_GL	67.0357	2.49254	0.537281	0.398881	0.005037	1.09099	0.009998	2.71636	26.8945	0.0461016	0.236214	0.0108899		0.212132	4.23557	0.22144	0.0222707	-0.129247	0.128008	0.21431	0.0427819	-0.197719	4.24766
												25.4782	0.0497016
												3.85318	0.00764727
											AVERAGE -ALL DATA	25.2658	0.0554109
											STDEV -ALL DATA	9.68912	0.021577
Phase	Kd_La	Kd_Yb		X	Xp		Kd_La_err	Kd_Yb_err		La_source_err	Yb_source_err
Ol	0.0005	0.025		0.57	0.1		0.0005	0.025		0.537281	0.398881
Cpx	0.03	0.25		0.145	0.3		0.001	0.13
Opx	0.0006	0.077		0.12	0.18		0.0001	0.035		La_source_relerr	Yb_source_relerr
Grt	0.002	6.25		0.165	0.42		0	0.75		0.1	0.1
Sp	0.0025	0.0025		0	0		0.0025	0.0025
D_La_err	D_Yb_err	P_La_err	P_Yb_err				Kd_La_relerr	Kd_Yb_relerr		La_melt_relerr	Yb_melt_relerr
0.000319991	0.126056	0.00030467	0.317477				1	1		0.05	0.15
							0.0333333	0.52
							0.166667	0.454545
							0	0.12
							1	1

## Sheet: SCAS model (Zajacz2019)
	Mg#	SiO2	TiO2	Al2O3	FeO_t	FeO	Fe2O3	MnO	MgO	CaO	Na2O	K2O	P2O5	H2O	OXIDE PROP.	SiO2	TiO2	Al2O3	FeO_t	FeO	Fe2O3	MnO	MgO	CaO	Na2O	K2O	P2O5	H2O	OXIDE FRAC.	SiO2	TiO2	Al2O3	FeO_t	FeO	Fe2O3	MnO	MgO	CaO	Na2O	K2O	P2O5	H2O		CATION PROP.	Si	Ti	Al	Fet	Fe2
MORB (Hofmann 1988)	0.564198	50.45	1.615	15.255	10.426				7.576	11.303	2.679	0.106457		0.1		0.839655	0.0202215	0.149616	0.145119			0	0.187969	0.201561	0.0432244	0.00113017	0	0.00555084		0.526744	0.0126856	0.093859	0.091038			0	0.11792	0.126446	0.0271161	0.000708991	0	0.00348223	1		0.839655	0.0202215	0.299231	0.145119
N-MORB (Gale 2013)	0.584947	50.42	1.53	15.13	9.81			0.171	7.76	11.35	2.83	0.14	0.164	0.1		0.839156	0.0191572	0.14839	0.136545			0.00241057	0.192535	0.202399	0.0456607	0.00148626	0.00115538	0.00555084		0.5263	0.012015	0.0930667	0.0856379			0.00151186	0.120753	0.12694	0.0286374	0.000932151	0.000724629	0.00348136	1		0.839156	0.0191572	0.296779	0.136545
Pertermann & Hirschmann (2003) MORB-eclogite melt
A175 (9% melt)		56.07	5.89	15.37	8.34			0.1	2.44	7.61	3.95	0.24				0.933191	0.0737489	0.150743	0.116084			0.00140969	0.0605392	0.135705	0.0637313	0.00254788	0	0		0.606874	0.0479605	0.0980318	0.0754919			0.000916754	0.03937	0.0882521	0.0414459	0.00165694	0	0	1		0.933191	0.0737489	0.301487	0.116084
A202 (20% melt)		58.42	4.23	15.51	8.25			0.1	2.53	7.06	3.78	0.13				0.972302	0.052964	0.152117	0.114831			0.00140969	0.0627722	0.125897	0.0609885	0.0013801	0	0		0.62946	0.0342884	0.0984789	0.0743407			0.000912622	0.0406382	0.0815048	0.0394834	0.000893465	0	0	1		0.972302	0.052964	0.304233	0.114831
A184 (48% melt)		52.55	2.96	17.52	9.81			0.17	6.22	10.02	3.41	0.03				0.874606	0.0370623	0.17183	0.136545			0.00239648	0.154325	0.178682	0.0550187	0.000318485	0	0		0.542969	0.0230089	0.106675	0.0847692			0.00148777	0.0958076	0.110928	0.0341565	0.00019772	0	0	1		0.874606	0.0370623	0.34366	0.136545
JMDDEH01	0.699177	40.7493	5.51278	9.42109	15.492			0.209815	14.543	10.9227	1.88216	0.785777	0.48134	2		0.678203	0.0690257	0.0923987	0.215632			0.00295774	0.36083	0.194779	0.0303678	0.00834193	0.00339104	0.111017		0.383829	0.039065	0.052293	0.122037			0.00167393	0.204211	0.110235	0.0171866	0.00472111	0.00191916	0.0628299	1		0.678203	0.0690257	0.184797	0.215632
JMDDEH03	0.703608	43.3158	3.51291	11.6181	13.5507			0.211793	12.9927	11.0784	2.40304	0.768768	0.547811	2		0.720918	0.0439854	0.113946	0.188612			0.00298563	0.322364	0.197556	0.0387718	0.00816137	0.00385933	0.111017		0.411442	0.0251033	0.0650311	0.107644			0.00170396	0.183979	0.112749	0.0221278	0.00465785	0.00220259	0.0633594	1		0.720918	0.0439854	0.227892	0.188612
JMDDEH04	0.646826	41.3812	6.06562	11.9801	14.2067			0.204538	10.509	11.1136	2.68016	0.866517	0.992465	2		0.688721	0.0759479	0.117497	0.197742			0.00288336	0.260741	0.198183	0.043243	0.00919909	0.00699192	0.111017		0.402251	0.0443578	0.0686245	0.115493			0.00168404	0.152287	0.11575	0.0252563	0.00537278	0.00408367	0.06484	1		0.688721	0.0759479	0.234993	0.197742
JMDDEH05	0.658065	41.3992	5.30888	11.6998	14.258			0.218423	11.0829	11.3054	2.81118	0.843354	1.0729	2		0.689019	0.0664727	0.114747	0.198456			0.00307909	0.27498	0.201603	0.045357	0.00895318	0.00755858	0.111017		0.400303	0.038619	0.0666653	0.115298			0.00178887	0.159757	0.117127	0.0263513	0.00520158	0.00439135	0.064498	1		0.689019	0.0664727	0.229494	0.198456
JMDDEH07	0.704048	44.9597	3.39318	11.498	12.5622			0.208497	12.0703	11.3958	2.19739	1.05373	0.661262	2		0.748278	0.0424862	0.112768	0.174853			0.00293916	0.299479	0.203215	0.0354538	0.0111865	0.00465859	0.111017		0.428485	0.0243288	0.0645742	0.100126			0.00168305	0.17149	0.116367	0.0203019	0.00640572	0.00266764	0.0635714	1		0.748278	0.0424862	0.225536	0.174853
JMDDEH08	0.641524	43.8976	4.73227	13.1733	13.0661			0.211787	9.44427	10.6603	2.83734	1.19371	0.783307	2		0.730602	0.059253	0.129199	0.181866			0.00298554	0.234323	0.190099	0.045779	0.0126726	0.0055184	0.111017		0.428929	0.0347868	0.0758518	0.106772			0.00175278	0.137569	0.111605	0.0268764	0.00743996	0.0032398	0.0651769	1		0.730602	0.059253	0.258399	0.181866
JMDDEH10	0.687593	41.379	5.22651	9.34528	15.9841			0.213491	14.2093	9.99985	2.22555	0.749234	0.667664	2		0.688684	0.0654413	0.0916552	0.222482			0.00300957	0.352548	0.178322	0.0359081	0.00795398	0.00470369	0.111017		0.390915	0.0371462	0.0520258	0.126286			0.00170831	0.200115	0.10122	0.0203823	0.00451488	0.00266994	0.063016	1		0.688684	0.0654413	0.18331	0.222482
JMDDEH11	0.660083	42.0842	5.49145	10.6378	14.8054			0.221282	11.6122	10.8915	2.59854	1.02216	0.635425	2		0.700421	0.0687587	0.104332	0.206075			0.0031194	0.288113	0.194223	0.0419262	0.0108514	0.00447657	0.111017		0.404094	0.039669	0.060192	0.118891			0.00179967	0.166221	0.112053	0.0241885	0.00626051	0.00258267	0.0640489	1		0.700421	0.0687587	0.208663	0.206075
JMDDEH12	0.716722	43.035	3.80714	10.9814	13.5001			0.204685	13.7958	11.0325	2.46646	0.691836	0.485104	2		0.716246	0.0476694	0.107701	0.187907			0.00288543	0.342289	0.196737	0.0397951	0.00734464	0.00341756	0.111017		0.406263	0.0270387	0.0610894	0.106583			0.00163665	0.194151	0.111592	0.0225722	0.00416597	0.00193848	0.0629701	1		0.716246	0.0476694	0.215402	0.187907
JMDDEH13	0.69506	41.4247	5.21238	9.03276	15.6611			0.212356	14.4179	10.5772	2.35725	0.589314	0.515141	2		0.689444	0.0652644	0.0885901	0.217986			0.00299357	0.357724	0.188617	0.0380332	0.00625625	0.00362917	0.111017		0.389615	0.0368818	0.0500635	0.123187			0.00169171	0.202155	0.10659	0.0214931	0.00353549	0.0020509	0.0627372	1		0.689444	0.0652644	0.17718	0.217986
JMDDEH15	0.75292	43.1397	3.08068	9.12944	14.5691			0.197532	17.9314	9.39555	1.76039	0.494341	0.301927	2		0.717987	0.0385733	0.0895383	0.202786			0.00278459	0.444898	0.167546	0.028403	0.005248	0.00212707	0.111017		0.396479	0.0213005	0.0494439	0.11198			0.00153768	0.245677	0.0925204	0.0156844	0.00289799	0.00117459	0.0613045	1		0.717987	0.0385733	0.179077	0.202786
JMDDEH16	0.688799	43.5875	4.07813	10.478	13.2338			0.207944	11.8306	12.5574	2.44284	0.823701	0.760106	2		0.72544	0.0510624	0.102764	0.184201			0.00293137	0.293531	0.22393	0.039414	0.00874454	0.00535495	0.111017		0.414919	0.0292054	0.0587764	0.105354			0.00167661	0.167886	0.128078	0.022543	0.00500148	0.00306279	0.0634966	1		0.72544	0.0510624	0.205528	0.184201
JMDDEH17	0.701187	41.5889	4.39873	10.3998	14.2248			0.213303	13.4819	11.2162	2.71476	0.924651	0.836881	2		0.692177	0.0550766	0.101997	0.197995			0.00300691	0.334503	0.200013	0.0438013	0.00981625	0.00589583	0.111017		0.394336	0.0313774	0.0581082	0.112798			0.00171305	0.190567	0.113948	0.0249538	0.00559235	0.00335888	0.0632467	1		0.692177	0.0550766	0.203995	0.197995
JMDDEH18	0.661112	42.6285	5.49718	11.4711	14.0177			0.217048	11.0451	10.2438	3.22529	1.00004	0.654185			0.70948	0.0688305	0.112504	0.195112			0.0030597	0.274041	0.182673	0.0520384	0.0106166	0.00460874	0		0.439861	0.0426733	0.0697499	0.120965			0.00189694	0.169899	0.113253	0.0322626	0.00658204	0.00285731	0	1		0.70948	0.0688305	0.225008	0.195112
AVG		42.4693	4.66556	10.7761	14.2237			0.210892	12.7833	10.885	2.4716	0.843366	0.671108	2		0.70683	0.0584177	0.211377	0.197979			0.00297293	0.317169	0.194107	0.079756	0.0179066	0.00945592	0.222034		0.350262	0.0289482	0.104745	0.0981063			0.0014732	0.15717	0.0961876	0.0395222	0.00887343	0.00468578	0.110026	1		0.70683	0.0584177	0.422754	0.197979
STDEV		1.22457	0.948529	1.23065	1.0127			0.00615104	2.16409	0.73461	0.38665	0.187719	0.207698			0.0203809	0.0118766	0.0120697	0.0140957			8.67107e-05	0.0536937	0.0130999	0.00623842	0.00199286	0.00146323			0.0165189	0.00729243	0.0080369	0.00782617			8.33491e-05	0.0271235	0.0080883	0.00418092	0.00123557	0.000870306				0.0203809	0.0118766	0.0241395	0.0140957
	xCaO	251		T (K)	1673.15		T (Celsius)	1400
	xMgO	57		P (Gpa)	4
	xFeO	154
	xNBO/T	4.8
		SiO2	TiO2	Al2O3	FeO_t	FeO	Fe2O3	MnO	MgO	CaO	Na2O	K2O	P2O5	H2O
	Oxide	60.0842	79.8656	101.961	71.8446	71.8446	159.689	70.9375	40.3045	56.0774	61.9789	94.196	141.945	18.0153
	Element	28.0854	47.8668	26.9815	55.8451	55.8451	55.8451	54.938	24.3051	40.078	22.9898	39.0983	30.9738	1.008
[truncated: 32 more columns]

## Sheet: SCSS model (Fortin2015)
	Mg#	SiO2	TiO2	Al2O3	FeO_t	FeO	Fe2O3	MnO	MgO	CaO	Na2O	K2O	P2O5	H2O	Total	OXIDE PROP.	SiO2	TiO2	Al2O3	FeO_t	FeO	Fe2O3	MnO	MgO	CaO	Na2O	K2O	P2O5	H2O	OXIDE FRAC.	SiO2	TiO2	Al2O3	FeO_t	FeO	Fe2O3	MnO	MgO	CaO	Na2O	K2O	P2O5	H2O	SUM			ln(S,ppm, SCSS)	S,ppm, SCSS
MORB (Hofmann 1988)	0.564198	50.45	1.615	15.255	10.426				7.576	11.303	2.679	0.106457		0.1	99.5105		0.839655	0.0202215	0.149616	0.145119			0	0.187969	0.201561	0.0432244	0.00113017	0	0.00555084		0.526744	0.0126856	0.093859	0.091038			0	0.11792	0.126446	0.0271161	0.000708991	0	0.00348223	1			6.87309	965.932
N-MORB (Gale 2013)	0.584947	50.42	1.53	15.13	9.81			0.171	7.76	11.35	2.83	0.14	0.164	0.1	99.405		0.839156	0.0191572	0.14839	0.136545			0.00241057	0.192535	0.202399	0.0456607	0.00148626	0.00115538	0.00555084		0.5263	0.012015	0.0930667	0.0856379			0.00151186	0.120753	0.12694	0.0286374	0.000932151	0.000724629	0.00348136	1			6.90218	994.439
Pertermann & Hirschmann (2003) MORB-eclogite melt
A175 (9% melt)		56.07	5.89	15.37	8.34			0.1	2.44	7.61	3.95	0.24					0.933191	0.0737489	0.150743	0.116084			0.00140969	0.0605392	0.135705	0.0637313	0.00254788	0	0		0.606874	0.0479605	0.0980318	0.0754919			0.000916754	0.03937	0.0882521	0.0414459	0.00165694	0	0	1			6.64365	767.89
A202 (20% melt)		58.42	4.23	15.51	8.25			0.1	2.53	7.06	3.78	0.13					0.972302	0.052964	0.152117	0.114831			0.00140969	0.0627722	0.125897	0.0609885	0.0013801	0	0		0.62946	0.0342884	0.0984789	0.0743407			0.000912622	0.0406382	0.0815048	0.0394834	0.000893465	0	0	1			6.49705	663.185
A184 (48% melt)		52.55	2.96	17.52	9.81			0.17	6.22	10.02	3.41	0.03					0.874606	0.0370623	0.17183	0.136545			0.00239648	0.154325	0.178682	0.0550187	0.000318485	0	0		0.542969	0.0230089	0.106675	0.0847692			0.00148777	0.0958076	0.110928	0.0341565	0.00019772	0	0	1			6.79291	891.5
JMDDEH01	0.699177	40.7493	5.51278	9.42109	15.492	NA	NA	0.209815	14.543	10.9227	1.88216	0.785777	0.48134	2	100		0.678203	0.0690257	0.0923987	0.215632			0.00295774	0.36083	0.194779	0.0303678	0.00834193	0.00339104	0.111017		0.383829	0.039065	0.052293	0.122037			0.00167393	0.204211	0.110235	0.0171866	0.00472111	0.00191916	0.0628299	1			7.88237	2650.15
JMDDEH03	0.703608	43.3158	3.51291	11.6181	13.5507	NA	NA	0.211793	12.9927	11.0784	2.40304	0.768768	0.547811	2	100		0.720918	0.0439854	0.113946	0.188612			0.00298563	0.322364	0.197556	0.0387718	0.00816137	0.00385933	0.111017		0.411442	0.0251033	0.0650311	0.107644			0.00170396	0.183979	0.112749	0.0221278	0.00465785	0.00220259	0.0633594	1			7.63373	2066.75
JMDDEH04	0.646826	41.3812	6.06562	11.9801	14.2067	NA	NA	0.204538	10.509	11.1136	2.68016	0.866517	0.992465	2	100		0.688721	0.0759479	0.117497	0.197742			0.00288336	0.260741	0.198183	0.043243	0.00919909	0.00699192	0.111017		0.402251	0.0443578	0.0686245	0.115493			0.00168404	0.152287	0.11575	0.0252563	0.00537278	0.00408367	0.06484	1			7.81708	2482.65
JMDDEH05	0.658065	41.3992	5.30888	11.6998	14.258	NA	NA	0.218423	11.0829	11.3054	2.81118	0.843354	1.0729	2	100		0.689019	0.0664727	0.114747	0.198456			0.00307909	0.27498	0.201603	0.045357	0.00895318	0.00755858	0.111017		0.400303	0.038619	0.0666653	0.115298			0.00178887	0.159757	0.117127	0.0263513	0.00520158	0.00439135	0.064498	1			7.82541	2503.4
JMDDEH07	0.704048	44.9597	3.39318	11.498	12.5622	NA	NA	0.208497	12.0703	11.3958	2.19739	1.05373	0.661262	2	100		0.748278	0.0424862	0.112768	0.174853			0.00293916	0.299479	0.203215	0.0354538	0.0111865	0.00465859	0.111017		0.428485	0.0243288	0.0645742	0.100126			0.00168305	0.17149	0.116367	0.0203019	0.00640572	0.00266764	0.0635714	1			7.53577	1873.89
JMDDEH08	0.641524	43.8976	4.73227	13.1733	13.0661	NA	NA	0.211787	9.44427	10.6603	2.83734	1.19371	0.783307	2	100		0.730602	0.059253	0.129199	0.181866			0.00298554	0.234323	0.190099	0.045779	0.0126726	0.0055184	0.111017		0.428929	0.0347868	0.0758518	0.106772			0.00175278	0.137569	0.111605	0.0268764	0.00743996	0.0032398	0.0651769	1			7.57513	1949.12
JMDDEH10	0.687593	41.379	5.22651	9.34528	15.9841	NA	NA	0.213491	14.2093	9.99985	2.22555	0.749234	0.667664	2	100		0.688684	0.0654413	0.0916552	0.222482			0.00300957	0.352548	0.178322	0.0359081	0.00795398	0.00470369	0.111017		0.390915	0.0371462	0.0520258	0.126286			0.00170831	0.200115	0.10122	0.0203823	0.00451488	0.00266994	0.063016	1			7.8885	2666.43
JMDDEH11	0.660083	42.0842	5.49145	10.6378	14.8054	NA	NA	0.221282	11.6122	10.8915	2.59854	1.02216	0.635425	2	100		0.700421	0.0687587	0.104332	0.206075			0.0031194	0.288113	0.194223	0.0419262	0.0108514	0.00447657	0.111017		0.404094	0.039669	0.060192	0.118891			0.00179967	0.166221	0.112053	0.0241885	0.00626051	0.00258267	0.0640489	1			7.79933	2438.97
JMDDEH12	0.716722	43.035	3.80714	10.9814	13.5001	NA	NA	0.204685	13.7958	11.0325	2.46646	0.691836	0.485104	2	100		0.716246	0.0476694	0.107701	0.187907			0.00288543	0.342289	0.196737	0.0397951	0.00734464	0.00341756	0.111017		0.406263	0.0270387	0.0610894	0.106583			0.00163665	0.194151	0.111592	0.0225722	0.00416597	0.00193848	0.0629701	1			7.66765	2138.05
JMDDEH13	0.69506	41.4247	5.21238	9.03276	15.6611	NA	NA	0.212356	14.4179	10.5772	2.35725	0.589314	0.515141	2	100		0.689444	0.0652644	0.0885901	0.217986			0.00299357	0.357724	0.188617	0.0380332	0.00625625	0.00362917	0.111017		0.389615	0.0368818	0.0500635	0.123187			0.00169171	0.202155	0.10659	0.0214931	0.00353549	0.0020509	0.0627372	1			7.89483	2683.36
JMDDEH15	0.75292	43.1397	3.08068	9.12944	14.5691	NA	NA	0.197532	17.9314	9.39555	1.76039	0.494341	0.301927	2	100		0.717987	0.0385733	0.0895383	0.202786			0.00278459	0.444898	0.167546	0.028403	0.005248	0.00212707	0.111017		0.396479	0.0213005	0.0494439	0.11198			0.00153768	0.245677	0.0925204	0.0156844	0.00289799	0.00117459	0.0613045	1			7.68792	2181.83
JMDDEH16	0.688799	43.5875	4.07813	10.478	13.2338	NA	NA	0.207944	11.8306	12.5574	2.44284	0.823701	0.760106	2	100		0.72544	0.0510624	0.102764	0.184201			0.00293137	0.293531	0.22393	0.039414	0.00874454	0.00535495	0.111017		0.414919	0.0292054	0.0587764	0.105354			0.00167661	0.167886	0.128078	0.022543	0.00500148	0.00306279	0.0634966	1			7.70697	2223.8
JMDDEH17	0.701187	41.5889	4.39873	10.3998	14.2248	NA	NA	0.213303	13.4819	11.2162	2.71476	0.924651	0.836881	2	100		0.692177	0.0550766	0.101997	0.197995			0.00300691	0.334503	0.200013	0.0438013	0.00981625	0.00589583	0.111017		0.394336	0.0313774	0.0581082	0.112798			0.00171305	0.190567	0.113948	0.0249538	0.00559235	0.00335888	0.0632467	1			7.80199	2445.47
JMDDEH18	0.661112	42.6285	5.49718	11.4711	14.0177	NA	NA	0.217048	11.0451	10.2438	3.22529	1.00004	0.654185	2	100		0.70948	0.0688305	0.112504	0.195112			0.0030597	0.274041	0.182673	0.0520384	0.0106166	0.00460874	0.111017		0.411536	0.0399253	0.0652583	0.113175			0.00177479	0.158958	0.10596	0.030185	0.00615819	0.00267331	0.0643956	1			7.73428	2285.36
AVG		42.4693	4.66556	10.7761	14.2237			0.210892	12.7833	10.885	2.4716	0.843366	0.671108	2			0.70683	0.0584177	0.105688	0.197979			0.00297293	0.317169	0.194107	0.039878	0.00895331	0.00472796	0.111017		0.404425	0.0334247	0.0604715	0.113277			0.00170102	0.181474	0.111062	0.0228169	0.0051228	0.00270519	0.0635202	0.93648			7.74673	2313.99
STDEV		1.22457	0.948529	1.23065	1.0127			0.00615104	2.16409	0.73461	0.38665	0.187719	0.207698				0.0203809	0.0118766	0.0120697	0.0140957			8.67107e-05	0.0536937	0.0130999	0.00623842	0.00199286	0.00146323			0.0136025	0.00706526	0.00774028	0.00755082			6.71522e-05	0.027647	0.00821098	0.00385123	0.00120302	0.000869601					0.116207	265.089
	x1	34.784		T (K)	1673.15		T (Celsius)	1400
	x2	-5772.3		P (Gpa)	4
	x3	-346.54
	dH2O	-20.393
	dSiO2	-25.499
	dTiO2	-18.344
	dAl2O3	-27.381
	dFeO	-17.275
	dMgO	-22.398
	dCaO	-20.378
	dNa2O	-18.954
	dK2O	-32.194
		SiO2	TiO2	Al2O3	FeO_t	FeO	Fe2O3	MnO	MgO	CaO	Na2O	K2O	P2O5	H2O
	Oxide	60.0842	79.8656	101.961	71.8446	71.8446	159.689	70.9375	40.3045	56.0774	61.9789	94.196	141.945	18.0153
	Element	28.0854	47.8668	26.9815	55.8451	55.8451	55.8451	54.938	24.3051	40.078	22.9898	39.0983	30.9738	1.008

## Sheet: Sulfur_X_runs
Run	T_K	pressure	fO2	wS_melt	wH2O_melt	wCO2_melt	XS_melt	phi_H2O	XS_fluid	XH2O_fluid	XCO2_fluid	XSO2_fluid	XH2S_fluid	phi_H2S	phi_SO2	wS_fluid	melt_fraction	vapor_fraction	crystal_fraction	DS_bulk	kd_combined_wt	kd_combined_molar	kd_RxnI	kd_RxnIa	kd_RxnII	SO2/ST	S6+/ST	water_fugacity	SO2_fugacity	H2S_fugacity	electron_balance	sulfate_m	sulfide_m	SO2_f	H2S_f	ferric	ferrous	ferric_ratio	FeOT	Fe_cr	ferric_cr	ferrous_cr	FMQ	SCSS	SCAS	fH2	SCSS_2	SCAS_2	S_solubility
1	1393	915.469	-8.69181	5300	3	20000	0.00777383	1.68048	0	0.162409	0.837591	0	0	8.92825	8.9146	0	1	0	0	0	0	0	0	0	0	0	0.017676	2498.55	0	0	0.294873	0	0	0	0	0.0233455	0.164979	0.123964	13.53	0	0	0	-8.19181	1405.1	7768.03	36.0801	1430.38	15398.8	1430.38
1	1393	914.553	-8.74658	5299.61	2.99888	19768.7	0.00774026	1.67896	0.00845238	0.162471	0.82912	0.000211144	0.00824123	8.90772	8.89372	0.682508	0.999743	0.000257294	0	1.28775	1.28775	1.08729	0.696595	0.028344	19.937	0.0249804	0.0211549	2494.74	17.174	671.379	0.294864	0.000349552	0.0161739	1.37e-07	5.34e-06	0.0228465	0.16543	0.121346	13.53	0	0	0	-8.19252	1402.43	7767.81	38.3695	1432.74	15371.3	1432.74
1	1393	913.638	-8.74768	5299.6	2.99882	19757.1	0.00774036	1.67745	0.00841165	0.162629	0.82988	0.000209547	0.0082021	8.88723	8.87289	0.678624	0.99973	0.000269898	0	1.28052	1.28052	1.08674	0.69773	0.0283099	19.9529	0.0249115	0.0210508	2492.42	16.9872	665.987	0.294878	0.000347826	0.0161754	1.42e-07	5.57e-06	0.0228439	0.16543	0.121333	13.53	0	0	0	-8.19323	1402.66	7767.8	38.3825	1432.83	15372.1	1432.83
1	1393	912.723	-8.74829	5299.54	2.99865	19724	0.00774061	1.67593	0.00841198	0.162778	0.829731	0.000209331	0.00820265	8.86679	8.85211	0.678717	0.999693	0.000306725	0	1.2807	1.2807	1.08677	0.698802	0.0283222	19.958	0.0248849	0.0209927	2489.96	16.913	663.834	0.294877	0.00034685	0.0161756	1.62e-07	6.33e-06	0.0228451	0.165422	0.121344	13.53	0	0	0	-8.19394	1402.93	7767.76	38.3717	1433.02	15372.5	1433.02
1	1393	911.807	-8.74896	5299.49	2.99849	19690.8	0.00774086	1.67442	0.00841193	0.162927	0.829579	0.000209072	0.00820286	8.84639	8.83138	0.678782	0.999656	0.000343601	0	1.28083	1.28083	1.08673	0.699877	0.0283299	19.9642	0.0248542	0.0209295	2487.49	16.8355	661.659	0.294878	0.00034579	0.0161759	1.81e-07	7.09e-06	0.0228459	0.165414	0.121353	13.53	0	0	0	-8.19464	1403.2	7767.73	38.3631	1433.2	15372.9	1433.2
1	1393	910.892	-8.74962	5299.43	2.99833	19657.7	0.00774111	1.67291	0.00841192	0.163076	0.829427	0.000208813	0.00820311	8.82603	8.8107	0.67885	0.99962	0.000380439	0	1.28097	1.28097	1.08669	0.700954	0.0283375	19.9704	0.0248234	0.0208665	2485.03	16.7585	659.494	0.294879	0.000344732	0.0161761	2e-07	7.85e-06	0.0228467	0.165406	0.121362	13.53	0	0	0	-8.19535	1403.47	7767.7	38.3545	1433.38	15373.3	1433.38
1	1393	909.976	-8.75029	5299.38	2.99816	19624.6	0.00774136	1.67141	0.00841195	0.163226	0.829274	0.000208554	0.0082034	8.80572	8.79007	0.67892	0.999583	0.000417248	0	1.28112	1.28112	1.08666	0.702033	0.028345	19.9768	0.0247926	0.0208035	2482.57	16.6818	657.338	0.294879	0.000343676	0.0161764	2.19e-07	8.62e-06	0.0228474	0.165399	0.12137	13.53	0	0	0	-8.19606	1403.74	7767.66	38.346	1433.56	15373.7	1433.56
1	1393	909.061	-8.75096	5299.32	2.99799	19591.5	0.00774161	1.6699	0.00841201	0.163376	0.829122	0.000208297	0.00820372	8.78545	8.76949	0.678994	0.999546	0.000454028	0	1.28127	1.28127	1.08663	0.703114	0.0283525	19.9831	0.0247618	0.0207407	2480.11	16.6054	655.191	0.29488	0.000342622	0.0161767	2.38e-07	9.38e-06	0.0228482	0.165391	0.121379	13.53	0	0	0	-8.19677	1404	7767.63	38.3375	1433.74	15374.2	1433.74
1	1393	908.146	-8.75163	5299.27	2.99783	19558.5	0.00774186	1.66839	0.00841211	0.163525	0.828969	0.000208039	0.00820407	8.76523	8.74896	0.679071	0.999509	0.000490778	0	1.28143	1.28143	1.08661	0.704198	0.0283599	19.9895	0.0247309	0.020678	2477.65	16.5294	653.053	0.294881	0.00034157	0.016177	2.57e-07	1.01e-05	0.022849	0.165383	0.121387	13.53	0	0	0	-8.19747	1404.27	7767.59	38.329	1433.92	15374.6	1433.92
1	1393	907.23	-8.7523	5299.21	2.99766	19525.5	0.0077421	1.66689	0.00841225	0.163676	0.828815	0.000207783	0.00820446	8.74505	8.72847	0.679151	0.999472	0.0005275	0	1.28159	1.28159	1.08659	0.705284	0.0283673	19.9959	0.0247	0.0206154	2475.19	16.4538	650.924	0.294881	0.00034052	0.0161772	2.76e-07	1.09e-05	0.0228497	0.165376	0.121395	13.53	0	0	0	-8.19818	1404.54	7767.56	38.3205	1434.1	15375	1434.1
1	1393	906.315	-8.75297	5299.16	2.99749	19492.5	0.00774235	1.66539	0.00841242	0.163826	0.828662	0.000207527	0.00820489	8.72491	8.70804	0.679234	0.999436	0.000564191	0	1.28176	1.28176	1.08658	0.706373	0.0283746	20.0024	0.0246691	0.0205529	2472.74	16.3785	648.803	0.294882	0.000339472	0.0161775	2.95e-07	1.17e-05	0.0228504	0.165368	0.121404	13.53	0	0	0	-8.19889	1404.81	7767.53	38.312	1434.29	15375.4	1434.29
1	1393	905.4	-8.75364	5299.1	2.99733	19459.5	0.0077426	1.66389	0.00841263	0.163976	0.828508	0.000207272	0.00820535	8.70482	8.68765	0.67932	0.999399	0.000600854	0	1.28194	1.28194	1.08657	0.707463	0.0283818	20.0089	0.0246382	0.0204906	2470.28	16.3036	646.692	0.294882	0.000338427	0.0161778	3.14e-07	1.24e-05	0.0228512	0.16536	0.121412	13.53	0	0	0	-8.1996	1405.07	7767.49	38.3036	1434.47	15375.8	1434.47
1	1393	904.484	-8.75431	5299.05	2.99716	19426.6	0.00774285	1.6624	0.00841287	0.164127	0.828355	0.000207017	0.00820585	8.68477	8.66731	0.679409	0.999363	0.000637488	0	1.28212	1.28212	1.08657	0.708557	0.0283891	20.0154	0.0246072	0.0204283	2467.83	16.229	644.589	0.294883	0.000337383	0.016178	3.32e-07	1.32e-05	0.0228519	0.165353	0.121421	13.53	0	0	0	-8.2003	1405.34	7767.46	38.2952	1434.65	15376.2	1434.65
1	1393	903.569	-8.75498	5298.99	2.99699	19393.7	0.0077431	1.6609	0.00841315	0.164278	0.8282	0.000206763	0.00820639	8.66477	8.64702	0.679501	0.999326	0.000674092	0	1.28231	1.28231	1.08657	0.709652	0.0283962	20.022	0.0245762	0.0203662	2465.38	16.1548	642.495	0.294884	0.000336341	0.0161783	3.51e-07	1.39e-05	0.0228526	0.165345	0.121429	13.53	0	0	0	-8.20101	1405.61	7767.42	38.2869	1434.83	15376.7	1434.83
1	1393	902.653	-8.75566	5298.94	2.99682	19360.8	0.00774335	1.65941	0.00841347	0.164429	0.828046	0.00020651	0.00820696	8.6448	8.62678	0.679597	0.999289	0.000710668	0	1.2825	1.2825	1.08658	0.71075	0.0284033	20.0286	0.0245451	0.0203042	2462.94	16.0809	640.41	0.294884	0.000335301	0.0161786	3.7e-07	1.47e-05	0.0228534	0.165338	0.121437	13.53	0	0	0	-8.20172	1405.88	7767.39	38.2785	1435.01	15377.1	1435.01
1	1393	901.738	-8.75633	5298.88	2.99665	19328	0.00774359	1.65792	0.00841382	0.164581	0.827891	0.000206257	0.00820756	8.62489	8.60659	0.679695	0.999253	0.000747214	0	1.2827	1.2827	1.08659	0.71185	0.0284104	20.0353	0.0245141	0.0202423	2460.49	16.0074	638.334	0.294885	0.000334263	0.0161788	3.88e-07	1.55e-05	0.0228541	0.16533	0.121445	13.53	0	0	0	-8.20243	1406.15	7767.36	38.2702	1435.2	15377.5	1435.2
1	1393	900.823	-8.75701	5298.83	2.99648	19295.2	0.00774384	1.65643	0.0084142	0.164732	0.827736	0.000206005	0.0082082	8.60501	8.58644	0.679796	0.999216	0.000783732	0	1.2829	1.2829	1.0866	0.712953	0.0284174	20.042	0.024483	0.0201805	2458.05	15.9342	636.266	0.294885	0.000333227	0.0161791	4.07e-07	1.62e-05	0.0228548	0.165322	0.121454	13.53	0	0	0	-8.20313	1406.41	7767.32	38.2619	1435.38	15377.9	1435.38
1	1393	899.907	-8.75768	5298.77	2.99631	19262.4	0.00774409	1.65494	0.00841463	0.164884	0.827581	0.000205753	0.00820887	8.58518	8.56635	0.6799	0.99918	0.00082022	0	1.28311	1.28311	1.08662	0.714058	0.0284243	20.0488	0.0244519	0.0201188	2455.61	15.8613	634.206	0.294886	0.000332193	0.0161793	4.25e-07	1.7e-05	0.0228555	0.165315	0.121462	13.53	0	0	0	-8.20384	1406.68	7767.29	38.2537	1435.56	15378.3	1435.56
1	1393	898.992	-8.75836	5298.71	2.99614	19229.7	0.00774434	1.65345	0.00841509	0.165036	0.827426	0.000205502	0.00820959	8.56539	8.5463	0.680007	0.999143	0.00085668	0	1.28333	1.28333	1.08665	0.715165	0.0284312	20.0556	0.0244207	0.0200573	2453.17	15.7888	632.156	0.294887	0.000331161	0.0161796	4.44e-07	1.77e-05	0.0228562	0.165307	0.12147	13.53	0	0	0	-8.20455	1406.95	7767.25	38.2454	1435.75	15378.7	1435.75
1	1393	898.076	-8.75904	5298.66	2.99597	19197	0.00774459	1.65197	0.00841558	0.165189	0.82727	0.000205252	0.00821033	8.54564	8.52629	0.680118	0.999107	0.000893111	0	1.28355	1.28355	1.08668	0.716275	0.0284381	20.0624	0.0243895	0.0199958	2450.73	15.7167	630.113	0.294887	0.000330131	0.0161799	4.62e-07	1.85e-05	0.0228569	0.1653	0.121478	13.53	0	0	0	-8.20526	1407.22	7767.22	38.2372	1435.93	15379.1	1435.93
1	1393	897.161	-8.75971	5298.6	2.9958	19164.3	0.00774483	1.65048	0.00841612	0.165341	0.827114	0.000205002	0.00821111	8.52594	8.50634	0.680231	0.99907	0.000929513	0	1.28378	1.28378	1.08671	0.717387	0.0284448	20.0693	0.0243583	0.0199345	2448.29	15.6449	628.08	0.294888	0.000329103	0.0161801	4.8e-07	1.92e-05	0.0228576	0.165292	0.121486	13.53	0	0	0	-8.20596	1407.49	7767.18	38.229	1436.11	15379.5	1436.11
1	1393	896.246	-8.76039	5298.55	2.99563	19131.6	0.00774508	1.649	0.00841669	0.165494	0.826958	0.000204753	0.00821193	8.50628	8.48643	0.680348	0.999034	0.000965886	0	1.28401	1.28401	1.08675	0.718501	0.0284516	20.0762	0.024327	0.0198733	2445.86	15.5734	626.054	0.294888	0.000328076	0.0161804	4.99e-07	2e-05	0.0228582	0.165285	0.121494	13.53	0	0	0	-8.20667	1407.75	7767.15	38.2209	1436.3	15379.9	1436.3
1	1393	895.33	-8.76107	5298.49	2.99546	19099	0.00774533	1.64752	0.00841729	0.165647	0.826802	0.000204504	0.00821279	8.48666	8.46657	0.680467	0.998998	0.00100223	0	1.28425	1.28425	1.08679	0.719618	0.0284583	20.0831	0.0242958	0.0198122	2443.42	15.5022	624.037	0.294889	0.000327052	0.0161806	5.17e-07	2.08e-05	0.0228589	0.165277	0.121502	13.53	0	0	0	-8.20738	1408.02	7767.11	38.2128	1436.48	15380.3	1436.48
1	1393	894.415	-8.76175	5298.43	2.99528	19066.4	0.00774557	1.64605	0.00841793	0.1658	0.826645	0.000204257	0.00821368	8.46709	8.44676	0.68059	0.998961	0.00103855	0	1.2845	1.2845	1.08684	0.720738	0.0284649	20.0901	0.0242645	0.0197512	2440.99	15.4314	622.029	0.29489	0.00032603	0.0161809	5.35e-07	2.15e-05	0.0228596	0.16527	0.12151	13.53	0	0	0	-8.20809	1408.29	7767.08	38.2047	1436.67	15380.7	1436.67
1	1393	893.5	-8.76244	5298.38	2.99511	19033.8	0.00774582	1.64457	0.00841861	0.165954	0.826488	0.000204009	0.0082146	8.44755	8.427	0.680715	0.998925	0.00107483	0	1.28475	1.28475	1.08689	0.721859	0.0284715	20.0972	0.0242331	0.0196903	2438.56	15.3609	620.029	0.29489	0.00032501	0.0161811	5.53e-07	2.23e-05	0.0228602	0.165262	0.121518	13.53	0	0	0	-8.20879	1408.56	7767.04	38.1966	1436.85	15381.2	1436.85
1	1393	892.584	-8.76312	5298.32	2.99494	19001.3	0.00774607	1.6431	0.00841932	0.166107	0.826331	0.000203762	0.00821556	8.42806	8.40728	0.680844	0.998889	0.00111109	0	1.285	1.285	1.08695	0.722984	0.028478	20.1043	0.0242018	0.0196295	2436.13	15.2907	618.037	0.294891	0.000323992	0.0161813	5.71e-07	2.3e-05	0.0228609	0.165255	0.121526	13.53	0	0	0	-8.2095	1408.83	7767.01	38.1885	1437.04	15381.6	1437.04
1	1393	891.669	-8.7638	5298.27	2.99476	18968.8	0.00774631	1.64163	0.00842008	0.166261	0.826173	0.000203516	0.00821656	8.40861	8.38761	0.680976	0.998853	0.00114732	0	1.28527	1.28527	1.08701	0.72411	0.0284844	20.1114	0.0241704	0.0195689	2433.71	15.2209	616.053	0.294891	0.000322976	0.0161816	5.89e-07	2.38e-05	0.0228615	0.165247	0.121534	13.53	0	0	0	-8.21021	1409.1	7766.97	38.1805	1437.22	15382	1437.22
1	1393	890.753	-8.76448	5298.21	2.99459	18936.3	0.00774656	1.64015	0.00842086	0.166415	0.826016	0.000203271	0.00821759	8.38921	8.36798	0.681111	0.998816	0.00118352	0	1.28554	1.28554	1.08708	0.725239	0.0284908	20.1186	0.0241389	0.0195083	2431.28	15.1514	614.077	0.294892	0.000321961	0.0161818	6.07e-07	2.45e-05	0.0228622	0.16524	0.121542	13.53	0	0	0	-8.21092	1409.36	7766.94	38.1725	1437.41	15382.4	1437.41
1	1393	889.838	-8.76517	5298.15	2.99441	18903.9	0.0077468	1.63869	0.00842168	0.16657	0.825858	0.000203026	0.00821866	8.36985	8.3484	0.681249	0.99878	0.00121969	0	1.28581	1.28581	1.08715	0.726371	0.0284972	20.1258	0.0241075	0.0194479	2428.86	15.0822	612.11	0.294892	0.000320949	0.0161821	6.25e-07	2.53e-05	0.0228628	0.165232	0.121549	13.53	0	0	0	-8.21162	1409.63	7766.9	38.1646	1437.59	15382.8	1437.59
1	1393	888.923	-8.76585	5298.1	2.99424	18871.4	0.00774705	1.63722	0.00842255	0.166724	0.825699	0.000202781	0.00821976	8.35052	8.32887	0.68139	0.998744	0.00125584	0	1.28609	1.28609	1.08723	0.727505	0.0285035	20.133	0.024076	0.0193876	2426.44	15.0134	610.151	0.294893	0.000319939	0.0161823	6.43e-07	2.6e-05	0.0228635	0.165225	0.121557	13.53	0	0	0	-8.21233	1409.9	7766.87	38.1566	1437.78	15383.2	1437.78
1	1393	888.007	-8.76654	5298.04	2.99406	18839	0.0077473	1.63575	0.00842344	0.166879	0.825541	0.000202537	0.0082209	8.33125	8.30939	0.681534	0.998708	0.00129195	0	1.28637	1.28637	1.08731	0.728642	0.0285097	20.1403	0.0240445	0.0193274	2424.02	14.9448	608.199	0.294893	0.00031893	0.0161825	6.6e-07	2.68e-05	0.0228641	0.165217	0.121565	13.53	0	0	0	-8.21304	1410.17	7766.83	38.1487	1437.96	15383.5	1437.96
1	1393	887.092	-8.76723	5297.98	2.99388	18806.7	0.00774754	1.63429	0.00842437	0.167034	0.825382	0.000202294	0.00822208	8.31201	8.28995	0.681681	0.998672	0.00132804	0	1.28667	1.28667	1.0874	0.72978	0.0285159	20.1476	0.024013	0.0192673	2421.6	14.8766	606.256	0.294894	0.000317924	0.0161828	6.78e-07	2.76e-05	0.0228647	0.16521	0.121573	13.53	0	0	0	-8.21375	1410.44	7766.79	38.1408	1438.15	15383.9	1438.15
1	1393	886.176	-8.76792	5297.93	2.99371	18774.4	0.00774779	1.63283	0.00842534	0.167189	0.825223	0.000202051	0.00822329	8.29281	8.27056	0.681831	0.998636	0.0013641	0	1.28696	1.28696	1.08749	0.730922	0.0285221	20.155	0.0239814	0.0192073	2419.19	14.8087	604.321	0.294894	0.00031692	0.016183	6.96e-07	2.83e-05	0.0228653	0.165202	0.12158	13.53	0	0	0	-8.21445	1410.71	7766.76	38.133	1438.33	15384.3	1438.33
1	1393	885.261	-8.7686	5297.87	2.99353	18742.1	0.00774803	1.63137	0.00842635	0.167345	0.825064	0.000201809	0.00822454	8.27366	8.25121	0.681985	0.9986	0.00140013	0	1.28727	1.28727	1.08758	0.732066	0.0285282	20.1624	0.0239498	0.0191475	2416.77	14.7411	602.394	0.294895	0.000315917	0.0161832	7.13e-07	2.91e-05	0.0228659	0.165195	0.121588	13.53	0	0	0	-8.21516	1410.98	7766.72	38.1251	1438.52	15384.7	1438.52
1	1393	884.346	-8.76929	5297.81	2.99335	18709.8	0.00774827	1.62991	0.00842739	0.167501	0.824904	0.000201568	0.00822583	8.25455	8.23191	0.682141	0.998564	0.00143613	0	1.28758	1.28758	1.08768	0.733212	0.0285342	20.1699	0.0239182	0.0190877	2414.36	14.6738	600.475	0.294895	0.000314917	0.0161835	7.31e-07	2.98e-05	0.0228665	0.165188	0.121595	13.53	0	0	0	-8.21587	1411.24	7766.69	38.1173	1438.71	15385.1	1438.71
1	1393	883.43	-8.76998	5297.75	2.99317	18677.5	0.00774852	1.62846	0.00842847	0.167657	0.824745	0.000201327	0.00822714	8.23548	8.21265	0.682301	0.998528	0.00147211	0	1.28789	1.28789	1.08779	0.734361	0.0285401	20.1774	0.0238865	0.0190281	2411.95	14.6069	598.564	0.294896	0.000313918	0.0161837	7.48e-07	3.06e-05	0.0228671	0.16518	0.121603	13.53	0	0	0	-8.21658	1411.51	7766.65	38.1095	1438.89	15385.5	1438.89
1	1393	882.515	-8.77068	5297.7	2.99299	18645.3	0.00774876	1.627	0.00842959	0.167813	0.824585	0.000201087	0.0082285	8.21645	8.19345	0.682463	0.998492	0.00150805	0	1.28821	1.28821	1.0879	0.735513	0.0285461	20.185	0.0238548	0.0189686	2409.54	14.5402	596.66	0.294896	0.000312922	0.0161839	7.66e-07	3.13e-05	0.0228677	0.165173	0.121611	13.53	0	0	0	-8.21728	1411.78	7766.61	38.1018	1439.08	15385.9	1439.08
1	1393	881.6	-8.77137	5297.64	2.99281	18613.1	0.00774901	1.62555	0.00843074	0.167969	0.824424	0.000200847	0.00822989	8.19746	8.17428	0.682629	0.998456	0.00154397	0	1.28854	1.28854	1.08801	0.736667	0.0285519	20.1926	0.0238231	0.0189092	2407.14	14.4739	594.764	0.294897	0.000311927	0.0161841	7.83e-07	3.21e-05	0.0228683	0.165166	0.121618	13.53	0	0	0	-8.21799	1412.05	7766.58	38.0941	1439.27	15386.3	1439.27
1	1393	880.684	-8.77206	5297.58	2.99263	18581	0.00774925	1.6241	0.00843193	0.168126	0.824264	0.000200607	0.00823132	8.17852	8.15517	0.682798	0.99842	0.00157986	0	1.28887	1.28887	1.08813	0.737823	0.0285577	20.2002	0.0237914	0.0188499	2404.73	14.4079	592.877	0.294897	0.000310935	0.0161844	8e-07	3.28e-05	0.0228689	0.165158	0.121626	13.53	0	0	0	-8.2187	1412.32	7766.54	38.0864	1439.45	15386.7	1439.45
1	1393	879.769	-8.77275	5297.52	2.99245	18548.8	0.00774949	1.62265	0.00843316	0.168283	0.824103	0.000200369	0.00823279	8.15961	8.13609	0.68297	0.998384	0.00161572	0	1.28921	1.28921	1.08825	0.738982	0.0285635	20.2079	0.0237596	0.0187907	2402.33	14.3422	590.997	0.294898	0.000309944	0.0161846	8.18e-07	3.36e-05	0.0228695	0.165151	0.121633	13.53	0	0	0	-8.21941	1412.59	7766.5	38.0787	1439.64	15387.1	1439.64
1	1393	878.853	-8.77345	5297.47	2.99227	18516.7	0.00774973	1.6212	0.00843442	0.16844	0.823942	0.000200131	0.00823429	8.14075	8.11707	0.683145	0.998348	0.00165155	0	1.28956	1.28956	1.08838	0.740144	0.0285692	20.2156	0.0237279	0.0187317	2399.93	14.2767	589.124	0.294898	0.000308955	0.0161848	8.35e-07	3.44e-05	0.02287	0.165144	0.12164	13.53	0	0	0	-8.22011	1412.86	7766.47	38.0711	1439.83	15387.5	1439.83
1	1393	877.938	-8.77414	5297.41	2.99209	18484.7	0.00774998	1.61975	0.00843572	0.168597	0.82378	0.000199893	0.00823583	8.12193	8.09809	0.683324	0.998313	0.00168736	0	1.28991	1.28991	1.08852	0.741308	0.0285748	20.2234	0.023696	0.0186727	2397.53	14.2116	587.259	0.294899	0.000307968	0.016185	8.52e-07	3.51e-05	0.0228706	0.165136	0.121648	13.53	0	0	0	-8.22082	1413.13	7766.43	38.0634	1440.02	15387.8	1440.02
1	1393	877.023	-8.77484	5297.35	2.99191	18452.6	0.00775022	1.61831	0.00843706	0.168755	0.823619	0.000199656	0.0082374	8.10314	8.07915	0.683505	0.998277	0.00172314	0	1.29026	1.29026	1.08866	0.742474	0.0285804	20.2312	0.0236642	0.0186139	2395.13	14.1468	585.402	0.294899	0.000306984	0.0161852	8.69e-07	3.59e-05	0.0228712	0.165129	0.121655	13.53	0	0	0	-8.22153	1413.4	7766.39	38.0558	1440.21	15388.2	1440.21
1	1393	876.107	-8.77554	5297.29	2.99173	18420.6	0.00775046	1.61687	0.00843843	0.168913	0.823457	0.00019942	0.00823901	8.0844	8.06026	0.68369	0.998241	0.00175888	0	1.29063	1.29063	1.0888	0.743643	0.0285859	20.239	0.0236323	0.0185551	2392.73	14.0823	583.553	0.2949	0.000306001	0.0161854	8.86e-07	3.66e-05	0.0228717	0.165122	0.121662	13.53	0	0	0	-8.22224	1413.67	7766.36	38.0483	1440.39	15388.6	1440.39
1	1393	875.192	-8.77623	5297.23	2.99155	18388.6	0.0077507	1.61543	0.00843984	0.169071	0.823294	0.000199184	0.00824065	8.06571	8.04141	0.683877	0.998205	0.00179461	0	1.29099	1.29099	1.08895	0.744815	0.0285913	20.2469	0.0236004	0.0184965	2390.34	14.0181	581.711	0.2949	0.00030502	0.0161856	9.03e-07	3.74e-05	0.0228723	0.165114	0.12167	13.53	0	0	0	-8.22294	1413.94	7766.32	38.0408	1440.58	15389	1440.58
1	1393	874.276	-8.77693	5297.18	2.99136	18356.7	0.00775095	1.61399	0.00844129	0.169229	0.823132	0.000198948	0.00824234	8.04705	8.02261	0.684068	0.99817	0.0018303	0	1.29137	1.29137	1.0891	0.745989	0.0285967	20.2549	0.0235685	0.018438	2387.94	13.9542	579.877	0.294901	0.000304041	0.0161858	9.2e-07	3.81e-05	0.0228728	0.165107	0.121677	13.53	0	0	0	-8.22365	1414.21	7766.28	38.0332	1440.77	15389.4	1440.77
1	1393	873.361	-8.77763	5297.12	2.99118	18324.8	0.00775119	1.61255	0.00844277	0.169388	0.822969	0.000198714	0.00824406	8.02843	8.00385	0.684262	0.998134	0.00186597	0	1.29175	1.29175	1.08926	0.747166	0.0286021	20.2629	0.0235365	0.0183796	2385.55	13.8906	578.05	0.294901	0.000303064	0.016186	9.37e-07	3.89e-05	0.0228733	0.1651	0.121684	13.53	0	0	0	-8.22436	1414.48	7766.25	38.0258	1440.96	15389.8	1440.96
1	1393	872.446	-8.77833	5297.06	2.991	18292.9	0.00775143	1.61112	0.00844429	0.169546	0.822806	0.000198479	0.00824581	8.00985	7.98514	0.684459	0.998098	0.0019016	0	1.29214	1.29214	1.08942	0.748346	0.0286074	20.2709	0.0235046	0.0183214	2383.16	13.8273	576.231	0.294902	0.000302089	0.0161862	9.54e-07	3.96e-05	0.0228739	0.165093	0.121691	13.53	0	0	0	-8.22507	1414.75	7766.21	38.0183	1441.15	15390.1	1441.15
1	1393	871.53	-8.77903	5297	2.99081	18261	0.00775167	1.60968	0.00844585	0.169705	0.822643	0.000198246	0.0082476	7.99131	7.96647	0.68466	0.998063	0.00193721	0	1.29253	1.29253	1.08959	0.749528	0.0286126	20.279	0.0234726	0.0182632	2380.78	13.7642	574.419	0.294902	0.000301116	0.0161864	9.71e-07	4.04e-05	0.0228744	0.165085	0.121698	13.53	0	0	0	-8.22577	1415.02	7766.17	38.0109	1441.34	15390.5	1441.34
1	1393	870.615	-8.77974	5296.94	2.99063	18229.2	0.00775191	1.60825	0.00844744	0.169865	0.822479	0.000198013	0.00824943	7.97282	7.94785	0.684863	0.998027	0.00197279	0	1.29293	1.29293	1.08976	0.750713	0.0286178	20.2871	0.0234405	0.0182052	2378.39	13.7015	572.614	0.294903	0.000300145	0.0161866	9.88e-07	4.11e-05	0.0228749	0.165078	0.121705	13.53	0	0	0	-8.22648	1415.28	7766.13	38.0035	1441.53	15390.9	1441.53
1	1393	869.7	-8.78044	5296.88	2.99044	18197.4	0.00775215	1.60682	0.00844908	0.170024	0.822316	0.00019778	0.0082513	7.95436	7.92927	0.68507	0.997992	0.00200835	0	1.29333	1.29333	1.08993	0.7519	0.0286229	20.2953	0.0234085	0.0181472	2376.01	13.6391	570.817	0.294903	0.000299176	0.0161868	1e-06	4.19e-05	0.0228754	0.165071	0.121712	13.53	0	0	0	-8.22719	1415.55	7766.1	37.9961	1441.72	15391.3	1441.72
1	1393	868.784	-8.78114	5296.82	2.99025	18165.6	0.00775239	1.60539	0.00845075	0.170184	0.822152	0.000197548	0.0082532	7.93595	7.91073	0.685279	0.997956	0.00204388	0	1.29374	1.29374	1.09012	0.75309	0.028628	20.3035	0.0233764	0.0180894	2373.62	13.5769	569.027	0.294903	0.000298208	0.016187	1.02e-06	4.27e-05	0.0228759	0.165064	0.121719	13.53	0	0	0	-8.2279	1415.82	7766.06	37.9888	1441.91	15391.6	1441.91
1	1393	867.869	-8.78185	5296.76	2.99007	18133.8	0.00775263	1.60397	0.00845245	0.170344	0.821987	0.000197316	0.00825514	7.91757	7.89224	0.685492	0.997921	0.00207938	0	1.29416	1.29416	1.0903	0.754282	0.028633	20.3118	0.0233443	0.0180317	2371.24	13.515	567.245	0.294904	0.000297243	0.0161872	1.04e-06	4.34e-05	0.0228764	0.165057	0.121726	13.53	0	0	0	-8.2286	1416.09	7766.02	37.9815	1442.1	15392	1442.1
1	1393	866.953	-8.78255	5296.7	2.98988	18102.1	0.00775287	1.60254	0.0084542	0.170504	0.821823	0.000197085	0.00825711	7.89924	7.8738	0.685708	0.997885	0.00211485	0	1.29458	1.29458	1.09049	0.755478	0.0286379	20.3201	0.0233121	0.0179741	2368.86	13.4535	565.469	0.294904	0.00029628	0.0161874	1.05e-06	4.42e-05	0.0228769	0.16505	0.121733	13.53	0	0	0	-8.22931	1416.36	7765.98	37.9742	1442.29	15392.4	1442.29
1	1393	866.038	-8.78326	5296.64	2.98969	18070.4	0.00775311	1.60112	0.00845598	0.170664	0.821658	0.000196855	0.00825912	7.88094	7.85539	0.685928	0.99785	0.00215029	0	1.29501	1.29501	1.09069	0.756675	0.0286428	20.3284	0.02328	0.0179166	2366.49	13.3922	563.701	0.294905	0.000295318	0.0161876	1.07e-06	4.49e-05	0.0228774	0.165042	0.12174	13.53	0	0	0	-8.23002	1416.63	7765.94	37.9669	1442.48	15392.8	1442.48
1	1393	865.123	-8.78396	5296.58	2.9895	18038.8	0.00775335	1.5997	0.0084578	0.170825	0.821493	0.000196625	0.00826117	7.86269	7.83703	0.68615	0.997814	0.00218571	0	1.29544	1.29544	1.09089	0.757876	0.0286476	20.3368	0.0232478	0.0178592	2364.11	13.3312	561.94	0.294905	0.000294359	0.0161878	1.09e-06	4.57e-05	0.0228779	0.165035	0.121747	13.53	0	0	0	-8.23073	1416.9	7765.91	37.9597	1442.67	15393.1	1442.67
1	1393	864.207	-8.78467	5296.52	2.98932	18007.1	0.00775358	1.59828	0.00845965	0.170986	0.821327	0.000196395	0.00826326	7.84447	7.81872	0.686376	0.997779	0.0022211	0	1.29588	1.29588	1.0911	0.759079	0.0286524	20.3453	0.0232156	0.017802	2361.74	13.2704	560.187	0.294906	0.000293401	0.016188	1.1e-06	4.64e-05	0.0228783	0.165028	0.121754	13.53	0	0	0	-8.23144	1417.17	7765.87	37.9525	1442.86	15393.5	1442.86
1	1393	863.292	-8.78538	5296.46	2.98913	17975.5	0.00775382	1.59686	0.00846154	0.171147	0.821161	0.000196167	0.00826538	7.82629	7.80044	0.686605	0.997744	0.00225646	0	1.29633	1.29633	1.09131	0.760285	0.0286571	20.3538	0.0231833	0.0177448	2359.36	13.21	558.44	0.294906	0.000292446	0.0161882	1.12e-06	4.72e-05	0.0228788	0.165021	0.121761	13.53	0	0	0	-8.23214	1417.44	7765.83	37.9453	1443.05	15393.9	1443.05
1	1393	862.376	-8.78609	5296.4	2.98894	17944	0.00775406	1.59544	0.00846347	0.171309	0.820995	0.000195938	0.00826753	7.80816	7.78222	0.686837	0.997708	0.00229179	0	1.29678	1.29678	1.09152	0.761493	0.0286618	20.3623	0.023151	0.0176878	2356.99	13.1498	556.7	0.294907	0.000291492	0.0161883	1.14e-06	4.8e-05	0.0228793	0.165014	0.121767	13.53	0	0	0	-8.23285	1417.71	7765.79	37.9382	1443.24	15394.2	1443.24
1	1393	861.461	-8.7868	5296.34	2.98875	17912.4	0.0077543	1.59403	0.00846544	0.17147	0.820829	0.00019571	0.00826973	7.79006	7.76403	0.687072	0.997673	0.0023271	0	1.29724	1.29724	1.09174	0.762704	0.0286664	20.3709	0.0231188	0.0176309	2354.62	13.0899	554.968	0.294907	0.00029054	0.0161885	1.15e-06	4.87e-05	0.0228797	0.165007	0.121774	13.53	0	0	0	-8.23356	1417.98	7765.75	37.9311	1443.43	15394.6	1443.43
1	1393	860.546	-8.78751	5296.28	2.98856	17880.9	0.00775453	1.59262	0.00846745	0.171632	0.820662	0.000195483	0.00827196	7.77201	7.74589	0.68731	0.997638	0.00236238	0	1.29771	1.29771	1.09197	0.763918	0.0286709	20.3795	0.0230864	0.0175741	2352.26	13.0303	553.243	0.294907	0.000289591	0.0161887	1.17e-06	4.95e-05	0.0228801	0.165	0.121781	13.53	0	0	0	-8.23427	1418.25	7765.71	37.924	1443.63	15395	1443.63
1	1393	859.63	-8.78822	5296.21	2.98837	17849.4	0.00775477	1.59121	0.00846949	0.171795	0.820496	0.000195256	0.00827423	7.75399	7.72779	0.687552	0.997602	0.00239763	0	1.29818	1.29818	1.0922	0.765135	0.0286754	20.3882	0.0230541	0.0175174	2349.89	12.971	551.524	0.294908	0.000288643	0.0161889	1.19e-06	5.02e-05	0.0228806	0.164993	0.121787	13.53	0	0	0	-8.23497	1418.53	7765.68	37.9169	1443.82	15395.3	1443.82
1	1393	858.715	-8.78894	5296.15	2.98817	17817.9	0.00775501	1.5898	0.00847157	0.171957	0.820329	0.00019503	0.00827654	7.73601	7.70973	0.687797	0.997567	0.00243285	0	1.29866	1.29866	1.09243	0.766354	0.0286798	20.3969	0.0230217	0.0174608	2347.53	12.9119	549.813	0.294908	0.000287697	0.016189	1.2e-06	5.1e-05	0.022881	0.164986	0.121794	13.53	0	0	0	-8.23568	1418.8	7765.64	37.9099	1444.01	15395.7	1444.01
1	1393	857.8	-8.78965	5296.09	2.98798	17786.5	0.00775524	1.58839	0.00847368	0.17212	0.820161	0.000194804	0.00827888	7.71807	7.69172	0.688045	0.997532	0.00246805	0	1.29914	1.29914	1.09267	0.767576	0.0286842	20.4057	0.0229893	0.0174043	2345.17	12.8531	548.108	0.294909	0.000286753	0.0161892	1.22e-06	5.17e-05	0.0228814	0.164978	0.121801	13.53	0	0	0	-8.23639	1419.07	7765.6	37.9029	1444.2	15396	1444.2
1	1393	856.884	-8.79037	5296.03	2.98779	17755.1	0.00775548	1.58698	0.00847584	0.172283	0.819993	0.000194579	0.00828126	7.70017	7.67375	0.688296	0.997497	0.00250322	0	1.29963	1.29963	1.09292	0.7688	0.0286885	20.4145	0.0229569	0.017348	2342.8	12.7946	546.411	0.294909	0.000285811	0.0161894	1.23e-06	5.25e-05	0.0228819	0.164971	0.121807	13.53	0	0	0	-8.2371	1419.34	7765.56	37.8959	1444.39	15396.4	1444.39
1	1393	855.969	-8.79108	5295.97	2.9876	17723.7	0.00775571	1.58558	0.00847803	0.172446	0.819825	0.000194354	0.00828368	7.68231	7.65582	0.688551	0.997462	0.00253837	0	1.30013	1.30013	1.09317	0.770028	0.0286927	20.4234	0.0229245	0.0172917	2340.45	12.7363	544.72	0.294909	0.000284871	0.0161895	1.25e-06	5.33e-05	0.0228823	0.164964	0.121814	13.53	0	0	0	-8.2378	1419.61	7765.52	37.889	1444.59	15396.8	1444.59
1	1393	855.053	-8.7918	5295.9	2.9874	17692.4	0.00775595	1.58418	0.00848026	0.172609	0.819657	0.00019413	0.00828613	7.66449	7.63793	0.688808	0.997427	0.00257348	0	1.30063	1.30063	1.09342	0.771258	0.0286969	20.4323	0.022892	0.0172356	2338.09	12.6783	543.036	0.29491	0.000283933	0.0161897	1.27e-06	5.4e-05	0.0228827	0.164957	0.12182	13.53	0	0	0	-8.23851	1419.88	7765.48	37.882	1444.78	15397.1	1444.78
1	1393	854.138	-8.79252	5295.84	2.98721	17661.1	0.00775618	1.58278	0.00848253	0.172773	0.819489	0.000193906	0.00828862	7.64671	7.62009	0.689069	0.997391	0.00260857	0	1.30114	1.30114	1.09368	0.772491	0.028701	20.4413	0.0228595	0.0171796	2335.73	12.6206	541.359	0.29491	0.000282996	0.0161899	1.28e-06	5.48e-05	0.0228831	0.16495	0.121827	13.53	0	0	0	-8.23922	1420.15	7765.44	37.8751	1444.97	15397.5	1444.97
1	1393	853.223	-8.79323	5295.78	2.98702	17629.8	0.00775642	1.58138	0.00848483	0.172937	0.81932	0.000193683	0.00829115	7.62897	7.60229	0.689333	0.997356	0.00264364	0	1.30165	1.30165	1.09394	0.773726	0.028705	20.4503	0.022827	0.0171236	2333.38	12.5632	539.688	0.29491	0.000282062	0.01619	1.3e-06	5.55e-05	0.0228835	0.164943	0.121833	13.53	0	0	0	-8.23993	1420.42	7765.4	37.8683	1445.17	15397.8	1445.17
1	1393	852.307	-8.79395	5295.71	2.98682	17598.5	0.00775665	1.57998	0.00848718	0.173101	0.819151	0.000193461	0.00829372	7.61126	7.58453	0.689601	0.997321	0.00267867	0	1.30217	1.30217	1.09421	0.774965	0.028709	20.4593	0.0227944	0.0170678	2331.03	12.506	538.025	0.294911	0.00028113	0.0161902	1.31e-06	5.63e-05	0.0228839	0.164936	0.121839	13.53	0	0	0	-8.24063	1420.69	7765.36	37.8614	1445.36	15398.2	1445.36
1	1393	851.392	-8.79467	5295.65	2.98662	17567.3	0.00775688	1.57859	0.00848956	0.173265	0.818981	0.000193238	0.00829632	7.5936	7.56681	0.689871	0.997286	0.00271368	0	1.3027	1.3027	1.09449	0.776206	0.028713	20.4684	0.0227619	0.0170122	2328.68	12.449	536.368	0.294911	0.000280199	0.0161903	1.33e-06	5.71e-05	0.0228843	0.164929	0.121846	13.53	0	0	0	-8.24134	1420.96	7765.32	37.8546	1445.55	15398.5	1445.55
1	1393	850.476	-8.79539	5295.59	2.98643	17536.1	0.00775712	1.57719	0.00849198	0.17343	0.818812	0.000193017	0.00829896	7.57597	7.54914	0.690145	0.997251	0.00274866	0	1.30323	1.30323	1.09477	0.77745	0.0287169	20.4776	0.0227293	0.0169566	2326.33	12.3924	534.718	0.294912	0.000279271	0.0161905	1.34e-06	5.78e-05	0.0228846	0.164922	0.121852	13.53	0	0	0	-8.24205	1421.23	7765.28	37.8478	1445.75	15398.9	1445.75
1	1393	849.561	-8.79612	5295.52	2.98623	17504.9	0.00775735	1.5758	0.00849443	0.173595	0.818642	0.000192795	0.00830164	7.55838	7.53151	0.690423	0.997216	0.00278362	0	1.30377	1.30377	1.09505	0.778696	0.0287207	20.4868	0.0226967	0.0169011	2323.98	12.336	533.074	0.294912	0.000278344	0.0161906	1.36e-06	5.86e-05	0.022885	0.164915	0.121858	13.53	0	0	0	-8.24276	1421.5	7765.24	37.8411	1445.94	15399.2	1445.94
1	1393	848.646	-8.79684	5295.46	2.98603	17473.8	0.00775758	1.57441	0.00849693	0.17376	0.818472	0.000192575	0.00830435	7.54083	7.51392	0.690703	0.997181	0.00281854	0	1.30432	1.30432	1.09534	0.779946	0.0287244	20.496	0.022664	0.0168458	2321.64	12.2798	531.437	0.294912	0.00027742	0.0161908	1.38e-06	5.93e-05	0.0228854	0.164909	0.121864	13.53	0	0	0	-8.24346	1421.77	7765.2	37.8344	1446.13	15399.6	1446.13
1	1393	847.73	-8.79756	5295.39	2.98584	17442.7	0.00775781	1.57302	0.00849946	0.173926	0.818301	0.000192355	0.00830711	7.52332	7.49637	0.690987	0.997147	0.00285344	0	1.30487	1.30487	1.09563	0.781198	0.0287281	20.5053	0.0226314	0.0167905	2319.29	12.2239	529.806	0.294913	0.000276497	0.0161909	1.39e-06	6.01e-05	0.0228857	0.164902	0.12187	13.53	0	0	0	-8.24417	1422.04	7765.16	37.8277	1446.33	15399.9	1446.33
1	1393	846.815	-8.79829	5295.33	2.98564	17411.6	0.00775804	1.57163	0.00850203	0.174091	0.81813	0.000192135	0.0083099	7.50585	7.47886	0.691274	0.997112	0.00288832	0	1.30542	1.30542	1.09593	0.782453	0.0287318	20.5147	0.0225987	0.0167354	2316.95	12.1683	528.183	0.294913	0.000275576	0.0161911	1.41e-06	6.09e-05	0.0228861	0.164895	0.121877	13.53	0	0	0	-8.24488	1422.32	7765.12	37.821	1446.52	15400.3	1446.52
1	1393	845.9	-8.79901	5295.26	2.98544	17380.5	0.00775827	1.57025	0.00850464	0.174257	0.817959	0.000191916	0.00831272	7.48842	7.4614	0.691564	0.997077	0.00292317	0	1.30599	1.30599	1.09624	0.783711	0.0287353	20.5241	0.022566	0.0166804	2314.61	12.1129	526.565	0.294913	0.000274657	0.0161912	1.42e-06	6.16e-05	0.0228864	0.164888	0.121883	13.53	0	0	0	-8.24559	1422.59	7765.08	37.8144	1446.72	15400.6	1446.72
1	1393	844.984	-8.79974	5295.2	2.98524	17349.5	0.0077585	1.56887	0.00850729	0.174423	0.817788	0.000191697	0.00831559	7.47102	7.44397	0.691857	0.997042	0.00295799	0	1.30656	1.30656	1.09654	0.784971	0.0287389	20.5335	0.0225333	0.0166255	2312.27	12.0578	524.954	0.294914	0.00027374	0.0161914	1.44e-06	6.24e-05	0.0228868	0.164881	0.121889	13.53	0	0	0	-8.24629	1422.86	7765.04	37.8078	1446.91	15401	1446.91
1	1393	844.069	-8.80046	5295.13	2.98504	17318.5	0.00775873	1.56748	0.00850997	0.17459	0.817616	0.000191479	0.00831849	7.45366	7.42659	0.692154	0.997007	0.00299278	0	1.30714	1.30714	1.09686	0.786235	0.0287423	20.543	0.0225005	0.0165707	2309.94	12.0029	523.35	0.294914	0.000272825	0.0161915	1.45e-06	6.31e-05	0.0228871	0.164874	0.121895	13.53	0	0	0	-8.247	1423.13	7765	37.8012	1447.11	15401.3	1447.11
1	1393	843.153	-8.80119	5295.07	2.98484	17287.5	0.00775896	1.5661	0.00851269	0.174757	0.817444	0.000191261	0.00832143	7.43634	7.40925	0.692454	0.996972	0.00302755	0	1.30772	1.30772	1.09718	0.787501	0.0287457	20.5526	0.0224677	0.016516	2307.6	11.9483	521.752	0.294914	0.000271912	0.0161916	1.47e-06	6.39e-05	0.0228874	0.164867	0.121901	13.53	0	0	0	-8.24771	1423.4	7764.96	37.7946	1447.3	15401.7	1447.3
1	1393	842.238	-8.80192	5295	2.98464	17256.6	0.00775919	1.56472	0.00851545	0.174924	0.817272	0.000191044	0.00832441	7.41906	7.39195	0.692758	0.996938	0.00306229	0	1.30831	1.30831	1.0975	0.78877	0.028749	20.5622	0.0224349	0.0164615	2305.27	11.8939	520.16	0.294915	0.000271001	0.0161918	1.48e-06	6.47e-05	0.0228877	0.16486	0.121907	13.53	0	0	0	-8.24842	1423.67	7764.92	37.7881	1447.5	15402	1447.5
1	1393	841.323	-8.80265	5294.93	2.98444	17225.7	0.00775942	1.56335	0.00851825	0.175091	0.817099	0.000190827	0.00832742	7.40182	7.37469	0.693064	0.996903	0.00309701	0	1.3089	1.3089	1.09783	0.790042	0.0287523	20.5718	0.0224021	0.016407	2302.94	11.8398	518.575	0.294915	0.000270092	0.0161919	1.5e-06	6.54e-05	0.022888	0.164853	0.121913	13.53	0	0	0	-8.24912	1423.94	7764.88	37.7816	1447.7	15402.4	1447.7
1	1393	840.407	-8.80338	5294.87	2.98424	17194.8	0.00775965	1.56197	0.00852109	0.175258	0.816927	0.00019061	0.00833048	7.38461	7.35747	0.693374	0.996868	0.00313169	0	1.30951	1.30951	1.09816	0.791317	0.0287555	20.5815	0.0223693	0.0163527	2300.61	11.786	516.996	0.294915	0.000269184	0.016192	1.51e-06	6.62e-05	0.0228883	0.164847	0.121918	13.53	0	0	0	-8.24983	1424.21	7764.84	37.7751	1447.89	15402.7	1447.89
1	1393	839.492	-8.80411	5294.8	2.98404	17163.9	0.00775988	1.5606	0.00852396	0.175426	0.816753	0.000190395	0.00833357	7.36744	7.34029	0.693688	0.996834	0.00316636	0	1.31011	1.31011	1.0985	0.792595	0.0287587	20.5912	0.0223364	0.0162984	2298.28	11.7323	515.424	0.294916	0.000268279	0.0161921	1.53e-06	6.7e-05	0.0228886	0.16484	0.121924	13.53	0	0	0	-8.25054	1424.49	7764.8	37.7687	1448.09	15403	1448.09
1	1393	838.576	-8.80485	5294.73	2.98383	17133.1	0.0077601	1.55923	0.00852688	0.175594	0.81658	0.000190179	0.0083367	7.35031	7.32316	0.694004	0.996799	0.00320099	0	1.31073	1.31073	1.09884	0.793876	0.0287617	20.601	0.0223035	0.0162443	2295.95	11.679	513.857	0.294916	0.000267376	0.0161923	1.55e-06	6.77e-05	0.0228889	0.164833	0.12193	13.53	0	0	0	-8.25125	1424.76	7764.76	37.7623	1448.28	15403.4	1448.28
1	1393	837.661	-8.80558	5294.67	2.98363	17102.3	0.00776033	1.55786	0.00852983	0.175762	0.816406	0.000189964	0.00833987	7.33322	7.30606	0.694324	0.996764	0.0032356	0	1.31135	1.31135	1.09919	0.795159	0.0287648	20.6109	0.0222706	0.0161903	2293.62	11.6258	512.297	0.294916	0.000266474	0.0161924	1.56e-06	6.85e-05	0.0228892	0.164826	0.121936	13.53	0	0	0	-8.25195	1425.03	7764.72	37.7559	1448.48	15403.7	1448.48
1	1393	836.746	-8.80631	5294.6	2.98343	17071.5	0.00776056	1.55649	0.00853282	0.175931	0.816232	0.00018975	0.00834307	7.31616	7.28901	0.694647	0.99673	0.00327018	0	1.31198	1.31198	1.09954	0.796446	0.0287677	20.6208	0.0222376	0.0161364	2291.3	11.5729	510.743	0.294917	0.000265574	0.0161925	1.58e-06	6.93e-05	0.0228895	0.164819	0.121941	13.53	0	0	0	-8.25266	1425.3	7764.67	37.7495	1448.68	15404.1	1448.68
1	1393	835.83	-8.80705	5294.53	2.98322	17040.8	0.00776078	1.55512	0.00853585	0.1761	0.816058	0.000189536	0.00834631	7.29915	7.27199	0.694974	0.996695	0.00330474	0	1.31261	1.31261	1.0999	0.797735	0.0287706	20.6307	0.0222047	0.0160826	2288.98	11.5203	509.196	0.294917	0.000264676	0.0161926	1.59e-06	7e-05	0.0228898	0.164813	0.121947	13.53	0	0	0	-8.25337	1425.57	7764.63	37.7432	1448.87	15404.4	1448.87
1	1393	834.915	-8.80778	5294.46	2.98302	17010.1	0.00776101	1.55376	0.00853892	0.176269	0.815883	0.000189322	0.00834959	7.28216	7.25502	0.695304	0.996661	0.00333927	0	1.31325	1.31325	1.10026	0.799027	0.0287735	20.6407	0.0221717	0.0160289	2286.66	11.4679	507.654	0.294917	0.000263781	0.0161927	1.61e-06	7.08e-05	0.02289	0.164806	0.121953	13.53	0	0	0	-8.25408	1425.85	7764.59	37.7369	1449.07	15404.7	1449.07
1	1393	834	-8.80852	5294.39	2.98281	16979.4	0.00776123	1.5524	0.00854202	0.176438	0.815708	0.000189109	0.00835291	7.26522	7.23808	0.695637	0.996626	0.00337377	0	1.3139	1.3139	1.10063	0.800323	0.0287762	20.6508	0.0221387	0.0159754	2284.34	11.4157	506.119	0.294918	0.000262887	0.0161928	1.62e-06	7.16e-05	0.0228903	0.164799	0.121958	13.53	0	0	0	-8.25478	1426.12	7764.55	37.7306	1449.27	15405.1	1449.27
1	1393	833.084	-8.80926	5294.32	2.98261	16948.7	0.00776146	1.55103	0.00854517	0.176608	0.815533	0.000188897	0.00835627	7.24831	7.22119	0.695974	0.996592	0.00340825	0	1.31455	1.31455	1.10101	0.801621	0.0287789	20.6609	0.0221057	0.0159219	2282.02	11.3638	504.59	0.294918	0.000261995	0.016193	1.64e-06	7.23e-05	0.0228905	0.164792	0.121964	13.53	0	0	0	-8.25549	1426.39	7764.51	37.7244	1449.47	15405.4	1449.47
1	1393	832.169	-8.81	5294.25	2.9824	16918.1	0.00776168	1.54967	0.00854835	0.176778	0.815358	0.000188685	0.00835966	7.23145	7.20434	0.696314	0.996557	0.0034427	0	1.31521	1.31521	1.10138	0.802922	0.0287816	20.671	0.0220726	0.0158686	2279.71	11.3121	503.067	0.294918	0.000261105	0.0161931	1.65e-06	7.31e-05	0.0228908	0.164786	0.121969	13.53	0	0	0	-8.2562	1426.66	7764.47	37.7182	1449.66	15405.7	1449.66
1	1393	831.253	-8.81074	5294.19	2.98219	16887.5	0.00776191	1.54832	0.00855157	0.176948	0.815182	0.000188473	0.0083631	7.21461	7.18752	0.696657	0.996523	0.00347713	0	1.31587	1.31587	1.10177	0.804226	0.0287842	20.6812	0.0220396	0.0158154	2277.39	11.2606	501.549	0.294919	0.000260216	0.0161932	1.66e-06	7.39e-05	0.022891	0.164779	0.121975	13.53	0	0	0	-8.25691	1426.93	7764.42	37.712	1449.86	15406.1	1449.86
1	1393	830.338	-8.81148	5294.12	2.98198	16856.9	0.00776213	1.54696	0.00855483	0.177118	0.815006	0.000188262	0.00836657	7.19782	7.17075	0.697004	0.996488	0.00351153	0	1.31655	1.31655	1.10216	0.805533	0.0287867	20.6915	0.0220065	0.0157623	2275.08	11.2094	500.038	0.294919	0.00025933	0.0161933	1.68e-06	7.47e-05	0.0228912	0.164772	0.12198	13.53	0	0	0	-8.25761	1427.2	7764.38	37.7059	1450.06	15406.4	1450.06
1	1393	829.423	-8.81222	5294.05	2.98178	16826.4	0.00776235	1.54561	0.00855813	0.177289	0.814829	0.000188051	0.00837008	7.18106	7.15402	0.697354	0.996454	0.0035459	0	1.31722	1.31722	1.10255	0.806843	0.0287892	20.7018	0.0219734	0.0157093	2272.77	11.1584	498.533	0.294919	0.000258446	0.0161934	1.69e-06	7.54e-05	0.0228915	0.164765	0.121986	13.53	0	0	0	-8.25832	1427.48	7764.34	37.6997	1450.26	15406.7	1450.26
1	1393	828.507	-8.81296	5293.97	2.98157	16795.8	0.00776257	1.54425	0.00856147	0.17746	0.814653	0.000187841	0.00837363	7.16434	7.13732	0.697707	0.99642	0.00358025	0	1.31791	1.31791	1.10295	0.808155	0.0287916	20.7121	0.0219403	0.0156564	2270.46	11.1076	497.034	0.294919	0.000257563	0.0161935	1.71e-06	7.62e-05	0.0228917	0.164759	0.121991	13.53	0	0	0	-8.25903	1427.75	7764.3	37.6936	1450.46	15407	1450.46
1	1393	827.592	-8.8137	5293.9	2.98136	16765.4	0.0077628	1.5429	0.00856484	0.177631	0.814476	0.000187631	0.00837721	7.14766	7.12067	0.698064	0.996385	0.00361457	0	1.3186	1.3186	1.10335	0.809471	0.0287939	20.7226	0.0219071	0.0156036	2268.16	11.0571	495.541	0.29492	0.000256683	0.0161936	1.72e-06	7.7e-05	0.0228919	0.164752	0.121996	13.53	0	0	0	-8.25974	1428.02	7764.25	37.6876	1450.66	15407.4	1450.66
1	1393	826.676	-8.81445	5293.83	2.98115	16734.9	0.00776302	1.54155	0.00856826	0.177802	0.814298	0.000187422	0.00838084	7.13101	7.10405	0.698424	0.996351	0.00364887	0	1.3193	1.3193	1.10376	0.81079	0.0287962	20.733	0.0218739	0.0155509	2265.85	11.0068	494.053	0.29492	0.000255804	0.0161936	1.74e-06	7.77e-05	0.0228921	0.164745	0.122002	13.53	0	0	0	-8.26044	1428.29	7764.21	37.6815	1450.86	15407.7	1450.86
1	1393	825.761	-8.81519	5293.76	2.98094	16704.5	0.00776324	1.5402	0.00857171	0.177974	0.814121	0.000187213	0.0083845	7.1144	7.08748	0.698787	0.996317	0.00368314	0	1.32	1.32	1.10417	0.812112	0.0287984	20.7435	0.0218408	0.0154984	2263.55	10.9567	492.572	0.29492	0.000254927	0.0161937	1.75e-06	7.85e-05	0.0228923	0.164739	0.122007	13.53	0	0	0	-8.26115	1428.57	7764.17	37.6755	1451.06	15408	1451.06
1	1393	824.846	-8.81594	5293.69	2.98073	16674.1	0.00776346	1.53886	0.00857521	0.178146	0.813943	0.000187004	0.0083882	7.09782	7.07094	0.699154	0.996283	0.00371738	0	1.32071	1.32071	1.10459	0.813437	0.0288005	20.7541	0.0218075	0.0154459	2261.24	10.9069	491.096	0.294921	0.000254052	0.0161938	1.77e-06	7.93e-05	0.0228925	0.164732	0.122012	13.53	0	0	0	-8.26186	1428.84	7764.13	37.6696	1451.25	15408.3	1451.25
1	1393	823.93	-8.81669	5293.62	2.98052	16643.7	0.00776368	1.53751	0.00857874	0.178318	0.813765	0.000186796	0.00839194	7.08128	7.05444	0.699524	0.996248	0.0037516	0	1.32143	1.32143	1.10502	0.814765	0.0288026	20.7647	0.0217743	0.0153936	2258.94	10.8573	489.627	0.294921	0.000253179	0.0161939	1.78e-06	8.01e-05	0.0228927	0.164726	0.122017	13.53	0	0	0	-8.26257	1429.11	7764.08	37.6636	1451.45	15408.7	1451.45
1	1393	823.015	-8.81743	5293.54	2.9803	16613.3	0.00776389	1.53617	0.00858231	0.178491	0.813586	0.000186589	0.00839572	7.06478	7.03798	0.699898	0.996214	0.00378579	0	1.32215	1.32215	1.10544	0.816096	0.0288046	20.7754	0.0217411	0.0153413	2256.64	10.8079	488.163	0.294921	0.000252308	0.016194	1.8e-06	8.08e-05	0.0228928	0.164719	0.122022	13.53	0	0	0	-8.26327	1429.38	7764.04	37.6577	1451.65	15409	1451.65
1	1393	822.1	-8.81818	5293.47	2.98009	16583	0.00776411	1.53483	0.00858592	0.178664	0.813407	0.000186381	0.00839954	7.04832	7.02156	0.700275	0.99618	0.00381996	0	1.32289	1.32289	1.10588	0.81743	0.0288066	20.7861	0.0217078	0.0152892	2254.35	10.7587	486.704	0.294921	0.000251439	0.0161941	1.81e-06	8.16e-05	0.022893	0.164712	0.122028	13.53	0	0	0	-8.26398	1429.66	7764	37.6518	1451.85	15409.3	1451.85
1	1393	821.184	-8.81893	5293.4	2.97988	16552.7	0.00776433	1.53349	0.00858957	0.178837	0.813228	0.000186175	0.0084034	7.03189	7.00518	0.700656	0.996146	0.0038541	0	1.32362	1.32362	1.10632	0.818767	0.0288084	20.7969	0.0216745	0.0152372	2252.05	10.7098	485.252	0.294922	0.000250572	0.0161941	1.83e-06	8.24e-05	0.0228932	0.164706	0.122033	13.53	0	0	0	-8.26469	1429.93	7763.95	37.6459	1452.05	15409.6	1452.05
1	1393	820.269	-8.81968	5293.32	2.97967	16522.5	0.00776455	1.53215	0.00859326	0.17901	0.813049	0.000185968	0.00840729	7.0155	6.98884	0.70104	0.996112	0.00388822	0	1.32437	1.32437	1.10676	0.820107	0.0288103	20.8077	0.0216412	0.0151853	2249.76	10.6611	483.805	0.294922	0.000249706	0.0161942	1.84e-06	8.32e-05	0.0228933	0.164699	0.122038	13.53	0	0	0	-8.2654	1430.2	7763.91	37.6401	1452.25	15409.9	1452.25
1	1393	819.353	-8.82044	5293.25	2.97945	16492.2	0.00776476	1.53082	0.00859699	0.179184	0.812869	0.000185763	0.00841122	6.99914	6.97254	0.701427	0.996078	0.00392231	0	1.32512	1.32512	1.10721	0.82145	0.028812	20.8186	0.0216079	0.0151336	2247.47	10.6126	482.364	0.294922	0.000248843	0.0161943	1.85e-06	8.39e-05	0.0228935	0.164693	0.122043	13.53	0	0	0	-8.2661	1430.47	7763.87	37.6343	1452.46	15410.2	1452.46
1	1393	818.438	-8.82119	5293.18	2.97924	16462	0.00776498	1.52948	0.00860075	0.179358	0.812689	0.000185557	0.0084152	6.98282	6.95628	0.701818	0.996044	0.00395637	0	1.32587	1.32587	1.10766	0.822796	0.0288137	20.8296	0.0215745	0.0150819	2245.17	10.5643	480.929	0.294922	0.000247981	0.0161944	1.87e-06	8.47e-05	0.0228936	0.164686	0.122047	13.53	0	0	0	-8.26681	1430.75	7763.82	37.6285	1452.66	15410.6	1452.66
1	1393	817.523	-8.82194	5293.1	2.97902	16431.8	0.0077652	1.52815	0.00860456	0.179532	0.812509	0.000185352	0.00841921	6.96653	6.94005	0.702212	0.99601	0.00399041	0	1.32664	1.32664	1.10812	0.824145	0.0288154	20.8406	0.0215412	0.0150303	2242.89	10.5162	479.499	0.294923	0.000247122	0.0161944	1.88e-06	8.55e-05	0.0228937	0.164679	0.122052	13.53	0	0	0	-8.26752	1431.02	7763.78	37.6228	1452.86	15410.9	1452.86
1	1393	816.607	-8.8227	5293.03	2.97881	16401.7	0.00776541	1.52682	0.00860841	0.179706	0.812328	0.000185148	0.00842326	6.95028	6.92387	0.702609	0.995976	0.00402443	0	1.32741	1.32741	1.10859	0.825498	0.0288169	20.8516	0.0215078	0.0149789	2240.6	10.4684	478.075	0.294923	0.000246264	0.0161945	1.9e-06	8.63e-05	0.0228939	0.164673	0.122057	13.53	0	0	0	-8.26823	1431.29	7763.74	37.6171	1453.06	15411.2	1453.06
1	1393	815.692	-8.82345	5292.95	2.97859	16371.6	0.00776563	1.52549	0.00861229	0.179881	0.812147	0.000184944	0.00842735	6.93407	6.90772	0.703011	0.995942	0.00405842	0	1.32818	1.32818	1.10906	0.826853	0.0288184	20.8627	0.0214744	0.0149275	2238.31	10.4208	476.656	0.294923	0.000245408	0.0161945	1.91e-06	8.71e-05	0.022894	0.164666	0.122062	13.53	0	0	0	-8.26893	1431.57	7763.69	37.6114	1453.26	15411.5	1453.26
1	1393	814.776	-8.82421	5292.87	2.97837	16341.5	0.00776584	1.52416	0.00861622	0.180056	0.811966	0.00018474	0.00843148	6.91789	6.89161	0.703415	0.995908	0.00409238	0	1.32897	1.32897	1.10953	0.828212	0.0288199	20.8739	0.0214409	0.0148763	2236.03	10.3734	475.243	0.294923	0.000244554	0.0161946	1.92e-06	8.79e-05	0.0228941	0.16466	0.122067	13.53	0	0	0	-8.26964	1431.84	7763.65	37.6057	1453.46	15411.8	1453.46
1	1393	813.861	-8.82496	5292.8	2.97815	16311.4	0.00776605	1.52283	0.00862018	0.180231	0.811784	0.000184537	0.00843565	6.90175	6.87553	0.703823	0.995874	0.00412632	0	1.32976	1.32976	1.11001	0.829573	0.0288212	20.8851	0.0214075	0.0148252	2233.74	10.3262	473.836	0.294924	0.000243702	0.0161947	1.94e-06	8.86e-05	0.0228942	0.164653	0.122071	13.53	0	0	0	-8.27035	1432.11	7763.61	37.6001	1453.66	15412.1	1453.66
1	1393	812.946	-8.82572	5292.72	2.97794	16281.4	0.00776627	1.52151	0.00862419	0.180407	0.811602	0.000184334	0.00843985	6.88565	6.8595	0.704234	0.99584	0.00416023	0	1.33055	1.33055	1.1105	0.830938	0.0288226	20.8964	0.021374	0.0147742	2231.46	10.2792	472.434	0.294924	0.000242852	0.0161947	1.95e-06	8.94e-05	0.0228943	0.164647	0.122076	13.53	0	0	0	-8.27106	1432.39	7763.56	37.5945	1453.86	15412.4	1453.86
1	1393	812.03	-8.82648	5292.64	2.97772	16251.4	0.00776648	1.52019	0.00862823	0.180583	0.81142	0.000184131	0.0084441	6.86958	6.84351	0.704649	0.995806	0.00419412	0	1.33136	1.33136	1.11099	0.832306	0.0288238	20.9077	0.0213406	0.0147233	2229.18	10.2324	471.037	0.294924	0.000242004	0.0161948	1.97e-06	9.02e-05	0.0228944	0.16464	0.122081	13.53	0	0	0	-8.27176	1432.66	7763.52	37.5889	1454.07	15412.7	1454.07
1	1393	811.115	-8.82724	5292.57	2.9775	16221.4	0.00776669	1.51887	0.00863231	0.180759	0.811237	0.000183929	0.00844838	6.85354	6.82755	0.705068	0.995772	0.00422798	0	1.33217	1.33217	1.11148	0.833677	0.028825	20.9191	0.0213071	0.0146725	2226.91	10.1859	469.646	0.294924	0.000241157	0.0161948	1.98e-06	9.1e-05	0.0228945	0.164634	0.122085	13.53	0	0	0	-8.27247	1432.93	7763.47	37.5834	1454.27	15413	1454.27
1	1393	810.2	-8.828	5292.49	2.97728	16191.4	0.0077669	1.51755	0.00863644	0.180935	0.811054	0.000183728	0.00845271	6.83754	6.81163	0.70549	0.995738	0.00426182	0	1.33298	1.33298	1.11198	0.835051	0.0288261	20.9305	0.0212736	0.0146219	2224.63	10.1395	468.261	0.294924	0.000240313	0.0161948	1.99e-06	9.18e-05	0.0228946	0.164628	0.12209	13.53	0	0	0	-8.27318	1433.21	7763.43	37.5779	1454.47	15413.3	1454.47
1	1393	809.284	-8.82876	5292.41	2.97706	16161.5	0.00776711	1.51623	0.0086406	0.181112	0.810871	0.000183527	0.00845707	6.82158	6.79575	0.705915	0.995704	0.00429563	0	1.33381	1.33381	1.11249	0.836429	0.0288272	20.942	0.02124	0.0145713	2222.35	10.0934	466.881	0.294925	0.00023947	0.0161949	2.01e-06	9.26e-05	0.0228946	0.164621	0.122094	13.53	0	0	0	-8.27389	1433.48	7763.38	37.5724	1454.67	15413.6	1454.67
1	1393	808.369	-8.82953	5292.33	2.97684	16131.6	0.00776732	1.51491	0.0086448	0.181289	0.810688	0.000183326	0.00846147	6.80565	6.7799	0.706344	0.995671	0.00432941	0	1.33464	1.33464	1.113	0.837809	0.0288281	20.9536	0.0212065	0.0145208	2220.08	10.0475	465.506	0.294925	0.000238629	0.0161949	2.02e-06	9.33e-05	0.0228947	0.164615	0.122099	13.53	0	0	0	-8.27459	1433.75	7763.34	37.5669	1454.88	15413.9	1454.88
1	1393	807.453	-8.83029	5292.25	2.97662	16101.7	0.00776753	1.5136	0.00864904	0.181466	0.810504	0.000183125	0.00846592	6.78975	6.76409	0.706776	0.995637	0.00436318	0	1.33547	1.33547	1.11352	0.839193	0.0288291	20.9652	0.0211729	0.0144705	2217.81	10.0017	464.136	0.294925	0.00023779	0.016195	2.04e-06	9.41e-05	0.0228948	0.164608	0.122103	13.53	0	0	0	-8.2753	1434.03	7763.29	37.5615	1455.08	15414.2	1455.08
1	1393	806.538	-8.83106	5292.17	2.97639	16071.9	0.00776774	1.51229	0.00865332	0.181644	0.81032	0.000182926	0.0084704	6.77389	6.74832	0.707212	0.995603	0.00439691	0	1.33632	1.33632	1.11404	0.84058	0.0288299	20.9768	0.0211393	0.0144203	2215.54	9.95623	462.772	0.294925	0.000236953	0.016195	2.05e-06	9.49e-05	0.0228948	0.164602	0.122108	13.53	0	0	0	-8.27601	1434.3	7763.25	37.5561	1455.28	15414.5	1455.28
1	1393	805.623	-8.83182	5292.09	2.97617	16042.1	0.00776795	1.51097	0.00865765	0.181822	0.810135	0.000182726	0.00847492	6.75807	6.73259	0.707651	0.995569	0.00443062	0	1.33717	1.33717	1.11456	0.84197	0.0288307	20.9885	0.0211057	0.0143702	2213.27	9.91093	461.413	0.294926	0.000236118	0.016195	2.06e-06	9.57e-05	0.0228948	0.164595	0.122112	13.53	0	0	0	-8.27672	1434.57	7763.2	37.5508	1455.49	15414.8	1455.49
1	1393	804.707	-8.83259	5292.01	2.97595	16012.3	0.00776815	1.50967	0.00866201	0.182	0.809951	0.000182527	0.00847948	6.74228	6.7169	0.708094	0.995536	0.00446431	0	1.33802	1.33802	1.1151	0.843364	0.0288314	21.0003	0.0210721	0.0143202	2211	9.86583	460.06	0.294926	0.000235285	0.0161951	2.08e-06	9.65e-05	0.0228949	0.164589	0.122116	13.53	0	0	0	-8.27742	1434.85	7763.16	37.5454	1455.69	15415.1	1455.69
1	1393	803.792	-8.83336	5291.93	2.97573	15982.5	0.00776836	1.50836	0.00866641	0.182178	0.809765	0.000182328	0.00848408	6.72653	6.70124	0.708541	0.995502	0.00449797	0	1.33889	1.33889	1.11563	0.84476	0.0288321	21.0122	0.0210385	0.0142703	2208.74	9.82093	458.711	0.294926	0.000234454	0.0161951	2.09e-06	9.73e-05	0.0228949	0.164583	0.122121	13.53	0	0	0	-8.27813	1435.12	7763.11	37.5401	1455.9	15415.4	1455.9
1	1393	802.877	-8.83412	5291.85	2.9755	15952.8	0.00776857	1.50705	0.00867085	0.182357	0.80958	0.00018213	0.00848873	6.71081	6.68562	0.70899	0.995468	0.00453161	0	1.33976	1.33976	1.11618	0.84616	0.0288327	21.024	0.0210048	0.0142205	2206.48	9.77623	457.368	0.294926	0.000233624	0.0161951	2.1e-06	9.81e-05	0.0228949	0.164576	0.122125	13.53	0	0	0	-8.27884	1435.39	7763.07	37.5348	1456.1	15415.7	1456.1
1	1393	801.961	-8.83489	5291.77	2.97528	15923.1	0.00776877	1.50575	0.00867534	0.182536	0.809394	0.000181932	0.00849341	6.69512	6.67004	0.709444	0.995435	0.00456522	0	1.34063	1.34063	1.11672	0.847563	0.0288332	21.036	0.0209712	0.0141708	2204.21	9.73174	456.03	0.294926	0.000232797	0.0161951	2.12e-06	9.89e-05	0.0228949	0.16457	0.122129	13.53	0	0	0	-8.27955	1435.67	7763.02	37.5296	1456.3	15416	1456.3
1	1393	801.046	-8.83566	5291.69	2.97505	15893.4	0.00776898	1.50444	0.00867986	0.182715	0.809208	0.000181734	0.00849813	6.67947	6.65449	0.709901	0.995401	0.00459881	0	1.34152	1.34152	1.11728	0.848969	0.0288337	21.048	0.0209375	0.0141212	2201.95	9.68745	454.698	0.294927	0.000231971	0.0161951	2.13e-06	9.97e-05	0.0228949	0.164564	0.122133	13.53	0	0	0	-8.28025	1435.94	7762.98	37.5244	1456.51	15416.3	1456.51
1	1393	800.13	-8.83644	5291.61	2.97482	15863.8	0.00776918	1.50314	0.00868442	0.182895	0.809022	0.000181537	0.00850289	6.66386	6.63898	0.710361	0.995368	0.00463238	0	1.34241	1.34241	1.11783	0.850379	0.0288341	21.0601	0.0209038	0.0140718	2199.69	9.64335	453.37	0.294927	0.000231147	0.0161952	2.15e-06	0.000100479	0.0228949	0.164557	0.122137	13.53	0	0	0	-8.28096	1436.22	7762.93	37.5192	1456.71	15416.6	1456.71
1	1393	799.215	-8.83721	5291.52	2.9746	15834.1	0.00776939	1.50184	0.00868903	0.183075	0.808835	0.000181341	0.00850769	6.64828	6.62351	0.710825	0.995334	0.00466591	0	1.34331	1.34331	1.1184	0.851792	0.0288344	21.0722	0.0208701	0.0140224	2197.44	9.59946	452.048	0.294927	0.000230325	0.0161952	2.16e-06	0.000101276	0.0228949	0.164551	0.122141	13.53	0	0	0	-8.28167	1436.49	7762.88	37.514	1456.92	15416.9	1456.92
1	1393	798.3	-8.83798	5291.44	2.97437	15804.6	0.00776959	1.50055	0.00869367	0.183255	0.808648	0.000181144	0.00851253	6.63273	6.60807	0.711293	0.995301	0.00469943	0	1.34421	1.34421	1.11896	0.853208	0.0288347	21.0844	0.0208363	0.0139732	2195.18	9.55576	450.73	0.294927	0.000229505	0.0161952	2.17e-06	0.000102075	0.0228949	0.164545	0.122146	13.53	0	0	0	-8.28238	1436.76	7762.84	37.5089	1457.12	15417.2	1457.12
1	1393	797.384	-8.83876	5291.36	2.97414	15775	0.00776979	1.49925	0.00869835	0.183435	0.808461	0.000180948	0.00851741	6.61722	6.59267	0.711764	0.995267	0.00473292	0	1.34512	1.34512	1.11954	0.854628	0.0288349	21.0966	0.0208026	0.0139241	2192.93	9.51226	449.418	0.294927	0.000228687	0.0161952	2.19e-06	0.000102874	0.0228949	0.164538	0.122149	13.53	0	0	0	-8.28308	1437.04	7762.79	37.5038	1457.33	15417.5	1457.33
1	1393	796.469	-8.83953	5291.27	2.97391	15745.5	0.00776999	1.49796	0.00870308	0.183616	0.808273	0.000180753	0.00852233	6.60174	6.57731	0.712239	0.995234	0.00476638	0	1.34604	1.34604	1.12012	0.85605	0.028835	21.1089	0.0207688	0.0138751	2190.67	9.46895	448.111	0.294927	0.000227871	0.0161952	2.2e-06	0.000103674	0.0228949	0.164532	0.122153	13.53	0	0	0	-8.28379	1437.31	7762.74	37.4987	1457.54	15417.8	1457.54
1	1393	795.553	-8.84031	5291.19	2.97368	15715.9	0.00777019	1.49666	0.00870784	0.183797	0.808085	0.000180558	0.00852729	6.5863	6.56198	0.712717	0.9952	0.00479982	0	1.34697	1.34697	1.1207	0.857476	0.0288351	21.1212	0.0207351	0.0138262	2188.42	9.42584	446.809	0.294928	0.000227056	0.0161952	2.21e-06	0.000104475	0.0228948	0.164526	0.122157	13.53	0	0	0	-8.2845	1437.59	7762.7	37.4937	1457.74	15418.1	1457.74
1	1393	794.638	-8.84109	5291.1	2.97346	15686.5	0.00777039	1.49537	0.00871265	0.183978	0.807897	0.000180363	0.00853229	6.57089	6.54669	0.713199	0.995167	0.00483324	0	1.3479	1.3479	1.12129	0.858906	0.0288351	21.1336	0.0207013	0.0137774	2186.17	9.38293	445.511	0.294928	0.000226244	0.0161952	2.23e-06	0.000105277	0.0228948	0.16452	0.122161	13.53	0	0	0	-8.28521	1437.86	7762.65	37.4887	1457.95	15418.4	1457.95
1	1393	793.723	-8.84186	5291.02	2.97323	15657	0.00777059	1.49408	0.0087175	0.18416	0.807708	0.000180168	0.00853733	6.55551	6.53144	0.713685	0.995133	0.00486663	0	1.34884	1.34884	1.12189	0.860338	0.028835	21.1461	0.0206675	0.0137287	2183.93	9.3402	444.219	0.294928	0.000225433	0.0161952	2.24e-06	0.00010608	0.0228947	0.164513	0.122165	13.53	0	0	0	-8.28591	1438.13	7762.61	37.4837	1458.15	15418.6	1458.15
1	1393	792.807	-8.84264	5290.93	2.97299	15627.6	0.00777079	1.49279	0.00872238	0.184342	0.807519	0.000179974	0.00854241	6.54017	6.51622	0.714174	0.9951	0.00489999	0	1.34979	1.34979	1.12249	0.861774	0.0288349	21.1586	0.0206336	0.0136801	2181.68	9.29767	442.932	0.294928	0.000224624	0.0161952	2.25e-06	0.000106884	0.0228947	0.164507	0.122169	13.53	0	0	0	-8.28662	1438.41	7762.56	37.4788	1458.36	15418.9	1458.36
1	1393	791.892	-8.84342	5290.85	2.97276	15598.2	0.00777099	1.49151	0.00872731	0.184524	0.807329	0.000179781	0.00854753	6.52486	6.50104	0.714667	0.995067	0.00493334	0	1.35074	1.35074	1.12309	0.863214	0.0288347	21.1712	0.0205998	0.0136316	2179.44	9.25533	441.65	0.294928	0.000223817	0.0161952	2.27e-06	0.000107689	0.0228946	0.164501	0.122173	13.53	0	0	0	-8.28733	1438.68	7762.51	37.4739	1458.57	15419.2	1458.57
1	1393	790.977	-8.8442	5290.76	2.97253	15568.8	0.00777119	1.49022	0.00873228	0.184706	0.80714	0.000179588	0.00855269	6.50959	6.48589	0.715163	0.995033	0.00496665	0	1.3517	1.3517	1.1237	0.864657	0.0288344	21.1839	0.0205659	0.0135833	2177.19	9.21318	440.373	0.294928	0.000223012	0.0161951	2.28e-06	0.000108496	0.0228945	0.164495	0.122176	13.53	0	0	0	-8.28804	1438.96	7762.46	37.469	1458.77	15419.5	1458.77
1	1393	790.061	-8.84499	5290.67	2.9723	15539.5	0.00777138	1.48894	0.00873729	0.184889	0.80695	0.000179395	0.00855789	6.49435	6.47078	0.715663	0.995	0.00499995	0	1.35267	1.35267	1.12432	0.866103	0.0288341	21.1966	0.0205321	0.013535	2174.95	9.17122	439.1	0.294929	0.000222209	0.0161951	2.29e-06	0.000109303	0.0228944	0.164489	0.12218	13.53	0	0	0	-8.28875	1439.23	7762.42	37.4641	1458.98	15419.8	1458.98
1	1393	789.146	-8.84577	5290.58	2.97207	15510.2	0.00777158	1.48766	0.00874234	0.185072	0.806759	0.000179202	0.00856314	6.47915	6.45571	0.716167	0.994967	0.00503322	0	1.35364	1.35364	1.12494	0.867552	0.0288337	21.2094	0.0204982	0.0134869	2172.71	9.12945	437.832	0.294929	0.000221408	0.0161951	2.3e-06	0.000110112	0.0228943	0.164482	0.122183	13.53	0	0	0	-8.28945	1439.51	7762.37	37.4593	1459.19	15420	1459.19
1	1393	788.23	-8.84655	5290.49	2.97183	15480.9	0.00777178	1.48638	0.00874743	0.185256	0.806569	0.00017901	0.00856842	6.46397	6.44067	0.716674	0.994934	0.00506646	0	1.35462	1.35462	1.12557	0.869005	0.0288332	21.2222	0.0204643	0.0134389	2170.47	9.08786	436.57	0.294929	0.000220608	0.0161951	2.32e-06	0.000110921	0.0228943	0.164476	0.122187	13.53	0	0	0	-8.29016	1439.78	7762.32	37.4545	1459.39	15420.3	1459.39
1	1393	787.315	-8.84734	5290.41	2.9716	15451.6	0.00777197	1.4851	0.00875257	0.185439	0.806378	0.000178818	0.00857375	6.44884	6.42567	0.717185	0.9949	0.00509968	0	1.35561	1.35561	1.1262	0.870461	0.0288327	21.2351	0.0204304	0.013391	2168.24	9.04647	435.312	0.294929	0.000219811	0.0161951	2.33e-06	0.000111732	0.0228941	0.16447	0.122191	13.53	0	0	0	-8.29087	1440.06	7762.27	37.4497	1459.6	15420.6	1459.6
1	1393	786.4	-8.84812	5290.32	2.97136	15422.4	0.00777217	1.48382	0.00875774	0.185623	0.806186	0.000178627	0.00857911	6.43373	6.4107	0.717699	0.994867	0.00513288	0	1.3566	1.3566	1.12684	0.871921	0.0288321	21.248	0.0203965	0.0133432	2166	9.00525	434.059	0.294929	0.000219015	0.016195	2.34e-06	0.000112544	0.022894	0.164464	0.122194	13.53	0	0	0	-8.29158	1440.33	7762.23	37.445	1459.81	15420.9	1459.81
1	1393	785.484	-8.84891	5290.23	2.97113	15393.2	0.00777236	1.48255	0.00876295	0.185808	0.805995	0.000178436	0.00858452	6.41866	6.39577	0.718217	0.994834	0.00516606	0	1.35761	1.35761	1.12748	0.873384	0.0288314	21.261	0.0203625	0.0132955	2163.77	8.96422	432.81	0.294929	0.000218221	0.016195	2.36e-06	0.000113357	0.0228939	0.164458	0.122197	13.53	0	0	0	-8.29228	1440.61	7762.18	37.4403	1460.02	15421.2	1460.02
1	1393	784.569	-8.8497	5290.14	2.97089	15364	0.00777255	1.48128	0.00876821	0.185992	0.805803	0.000178245	0.00858996	6.40362	6.38087	0.718739	0.994801	0.0051992	0	1.35862	1.35862	1.12813	0.874851	0.0288307	21.2741	0.0203286	0.0132479	2161.53	8.92338	431.567	0.29493	0.000217429	0.016195	2.37e-06	0.000114171	0.0228938	0.164452	0.122201	13.53	0	0	0	-8.29299	1440.88	7762.13	37.4356	1460.23	15421.4	1460.23
1	1393	783.653	-8.85049	5290.05	2.97065	15334.9	0.00777274	1.48	0.00877351	0.186177	0.80561	0.000178055	0.00859545	6.38862	6.36601	0.719264	0.994768	0.00523233	0	1.35963	1.35963	1.12878	0.876321	0.0288299	21.2873	0.0202946	0.0132004	2159.3	8.88272	430.328	0.29493	0.000216639	0.0161949	2.38e-06	0.000114987	0.0228937	0.164446	0.122204	13.53	0	0	0	-8.2937	1441.16	7762.08	37.4309	1460.43	15421.7	1460.43
1	1393	782.738	-8.85128	5289.95	2.97042	15305.7	0.00777293	1.47873	0.00877885	0.186362	0.805417	0.000177865	0.00860098	6.37365	6.35118	0.719794	0.994735	0.00526543	0	1.36066	1.36066	1.12944	0.877794	0.028829	21.3004	0.0202607	0.013153	2157.07	8.84224	429.094	0.29493	0.000215851	0.0161949	2.39e-06	0.000115803	0.0228935	0.16444	0.122207	13.53	0	0	0	-8.29441	1441.43	7762.04	37.4263	1460.64	15422	1460.64
1	1393	781.823	-8.85207	5289.86	2.97018	15276.6	0.00777312	1.47747	0.00878423	0.186548	0.805224	0.000177676	0.00860655	6.35871	6.33639	0.720326	0.994701	0.00529851	0	1.36169	1.36169	1.1301	0.879271	0.0288281	21.3137	0.0202267	0.0131058	2154.85	8.80194	427.864	0.29493	0.000215065	0.0161948	2.41e-06	0.000116621	0.0228934	0.164434	0.122211	13.53	0	0	0	-8.29511	1441.71	7761.99	37.4217	1460.85	15422.2	1460.85
1	1393	780.907	-8.85286	5289.77	2.96994	15247.6	0.00777331	1.4762	0.00878965	0.186734	0.805031	0.000177487	0.00861216	6.3438	6.32164	0.720863	0.994668	0.00533156	0	1.36273	1.36273	1.13077	0.880752	0.0288271	21.327	0.0201927	0.0130586	2152.62	8.76182	426.64	0.29493	0.00021428	0.0161948	2.42e-06	0.00011744	0.0228932	0.164427	0.122214	13.53	0	0	0	-8.29582	1441.98	7761.94	37.4172	1461.06	15422.5	1461.06
1	1393	779.992	-8.85365	5289.68	2.9697	15218.5	0.0077735	1.47493	0.00879511	0.18692	0.804837	0.000177298	0.00861781	6.32893	6.30692	0.721403	0.994635	0.00536459	0	1.36377	1.36377	1.13145	0.882235	0.028826	21.3404	0.0201587	0.0130116	2150.4	8.72189	425.42	0.29493	0.000213497	0.0161947	2.43e-06	0.00011826	0.022893	0.164421	0.122217	13.53	0	0	0	-8.29653	1442.26	7761.89	37.4126	1461.27	15422.8	1461.27
1	1393	779.077	-8.85445	5289.58	2.96946	15189.5	0.00777369	1.47367	0.00880061	0.187106	0.804643	0.000177109	0.00862351	6.31409	6.29223	0.721947	0.994602	0.0053976	0	1.36482	1.36482	1.13213	0.883723	0.0288249	21.3538	0.0201246	0.0129647	2148.17	8.68213	424.204	0.29493	0.000212717	0.0161947	2.45e-06	0.000119082	0.0228929	0.164415	0.12222	13.53	0	0	0	-8.29724	1442.53	7761.84	37.4081	1461.48	15423.1	1461.48
1	1393	778.161	-8.85524	5289.49	2.96922	15160.5	0.00777388	1.47241	0.00880616	0.187293	0.804449	0.000176921	0.00862924	6.29928	6.27758	0.722495	0.994569	0.00543058	0	1.36588	1.36588	1.13282	0.885214	0.0288237	21.3674	0.0200906	0.0129179	2145.95	8.64254	422.993	0.29493	0.000211938	0.0161946	2.46e-06	0.000119904	0.0228927	0.164409	0.122223	13.53	0	0	0	-8.29794	1442.81	7761.79	37.4037	1461.69	15423.3	1461.69
1	1393	777.246	-8.85604	5289.4	2.96898	15131.6	0.00777407	1.47115	0.00881175	0.18748	0.804254	0.000176733	0.00863502	6.28451	6.26296	0.723046	0.994536	0.00546354	0	1.36695	1.36695	1.13351	0.886708	0.0288224	21.3809	0.0200566	0.0128711	2143.73	8.60314	421.787	0.294931	0.000211161	0.0161946	2.47e-06	0.000120728	0.0228925	0.164403	0.122226	13.53	0	0	0	-8.29865	1443.08	7761.74	37.3992	1461.9	15423.6	1461.9
1	1393	776.33	-8.85684	5289.3	2.96874	15102.7	0.00777425	1.46989	0.00881738	0.187667	0.804059	0.000176546	0.00864083	6.26977	6.24838	0.723601	0.994504	0.00549647	0	1.36802	1.36802	1.1342	0.888206	0.0288211	21.3946	0.0200225	0.0128245	2141.51	8.56391	420.585	0.294931	0.000210385	0.0161945	2.48e-06	0.000121554	0.0228923	0.164397	0.122229	13.53	0	0	0	-8.29936	1443.36	7761.69	37.3948	1462.11	15423.8	1462.11
1	1393	775.415	-8.85763	5289.21	2.96849	15073.8	0.00777443	1.46863	0.00882305	0.187855	0.803863	0.000176359	0.00864669	6.25506	6.23384	0.72416	0.994471	0.00552938	0	1.3691	1.3691	1.13491	0.889708	0.0288197	21.4083	0.0199884	0.0127781	2139.29	8.52486	419.388	0.294931	0.000209612	0.0161944	2.5e-06	0.00012238	0.0228921	0.164391	0.122232	13.53	0	0	0	-8.30007	1443.63	7761.65	37.3904	1462.32	15424.1	1462.32
1	1393	774.5	-8.85843	5289.11	2.96825	15044.9	0.00777462	1.46738	0.00882876	0.188043	0.803668	0.000176172	0.00865259	6.24039	6.21932	0.724722	0.994438	0.00556227	0	1.37019	1.37019	1.13561	0.891213	0.0288182	21.422	0.0199544	0.0127317	2137.08	8.48598	418.195	0.294931	0.00020884	0.0161944	2.51e-06	0.000123208	0.0228919	0.164385	0.122235	13.53	0	0	0	-8.30077	1443.91	7761.6	37.3861	1462.53	15424.4	1462.53
1	1393	773.584	-8.85923	5289.01	2.96801	15016	0.0077748	1.46613	0.00883452	0.188231	0.803471	0.000175986	0.00865853	6.22575	6.20484	0.725288	0.994405	0.00559514	0	1.37129	1.37129	1.13633	0.892721	0.0288166	21.4358	0.0199203	0.0126854	2134.87	8.44727	417.007	0.294931	0.000208071	0.0161943	2.52e-06	0.000124037	0.0228917	0.164379	0.122238	13.53	0	0	0	-8.30148	1444.19	7761.55	37.3818	1462.74	15424.6	1462.74
1	1393	772.669	-8.86003	5288.92	2.96776	14987.2	0.00777499	1.46487	0.00884032	0.18842	0.803275	0.0001758	0.00866452	6.21114	6.1904	0.725858	0.994372	0.00562798	0	1.37239	1.37239	1.13705	0.894233	0.028815	21.4497	0.0198862	0.0126392	2132.65	8.40874	415.823	0.294931	0.000207303	0.0161942	2.53e-06	0.000124868	0.0228914	0.164373	0.122241	13.53	0	0	0	-8.30219	1444.46	7761.5	37.3775	1462.95	15424.9	1462.95
1	1393	771.753	-8.86084	5288.82	2.96752	14958.4	0.00777517	1.46362	0.00884615	0.188609	0.803078	0.000175614	0.00867054	6.19656	6.17599	0.726432	0.994339	0.00566079	0	1.3735	1.3735	1.13777	0.895749	0.0288134	21.4637	0.019852	0.0125932	2130.44	8.37038	414.644	0.294931	0.000206537	0.0161941	2.55e-06	0.000125699	0.0228912	0.164367	0.122244	13.53	0	0	0	-8.3029	1444.74	7761.45	37.3732	1463.16	15425.2	1463.16
1	1393	770.838	-8.86164	5288.72	2.96727	14929.7	0.00777535	1.46237	0.00885204	0.188798	0.802881	0.000175429	0.00867661	6.18201	6.16161	0.727009	0.994306	0.00569359	0	1.37462	1.37462	1.1385	0.897269	0.0288116	21.4777	0.0198179	0.0125472	2128.23	8.33219	413.469	0.294931	0.000205773	0.0161941	2.56e-06	0.000126532	0.022891	0.164361	0.122247	13.53	0	0	0	-8.3036	1445.01	7761.4	37.369	1463.37	15425.4	1463.37
1	1393	769.923	-8.86244	5288.62	2.96702	14900.9	0.00777553	1.46113	0.00885796	0.188988	0.802683	0.000175244	0.00868272	6.1675	6.14727	0.727591	0.994274	0.00572636	0	1.37574	1.37574	1.13924	0.898792	0.0288098	21.4918	0.0197838	0.0125014	2126.03	8.29417	412.299	0.294931	0.000205011	0.016194	2.57e-06	0.000127367	0.0228907	0.164356	0.122249	13.53	0	0	0	-8.30431	1445.29	7761.35	37.3648	1463.59	15425.7	1463.59
1	1393	769.007	-8.86325	5288.52	2.96678	14872.2	0.00777571	1.45988	0.00886393	0.189177	0.802485	0.000175059	0.00868887	6.15302	6.13296	0.728176	0.994241	0.00575911	0	1.37687	1.37687	1.13998	0.900318	0.0288079	21.5059	0.0197496	0.0124557	2123.82	8.25632	411.133	0.294932	0.00020425	0.0161939	2.58e-06	0.000128203	0.0228905	0.16435	0.122252	13.53	0	0	0	-8.30502	1445.56	7761.3	37.3606	1463.8	15425.9	1463.8
1	1393	768.092	-8.86405	5288.42	2.96653	14843.5	0.00777589	1.45864	0.00886994	0.189368	0.802287	0.000174875	0.00869506	6.13857	6.11869	0.728765	0.994208	0.00579183	0	1.37801	1.37801	1.14072	0.901848	0.028806	21.5201	0.0197155	0.0124101	2121.61	8.21863	409.971	0.294932	0.000203492	0.0161938	2.6e-06	0.00012904	0.0228902	0.164344	0.122255	13.53	0	0	0	-8.30573	1445.84	7761.25	37.3565	1464.01	15426.2	1464.01
1	1393	767.177	-8.86486	5288.32	2.96628	14814.9	0.00777606	1.4574	0.00887598	0.189558	0.802088	0.000174691	0.00870129	6.12415	6.10445	0.729357	0.994175	0.00582453	0	1.37916	1.37916	1.14148	0.903382	0.028804	21.5344	0.0196813	0.0123646	2119.41	8.18112	408.814	0.294932	0.000202735	0.0161937	2.61e-06	0.000129879	0.0228899	0.164338	0.122257	13.53	0	0	0	-8.30643	1446.12	7761.2	37.3523	1464.22	15426.4	1464.22
1	1393	766.261	-8.86567	5288.22	2.96603	14786.2	0.00777624	1.45616	0.00888208	0.189749	0.801889	0.000174508	0.00870757	6.10977	6.09024	0.729954	0.994143	0.00585721	0	1.38031	1.38031	1.14223	0.90492	0.0288019	21.5487	0.0196472	0.0123192	2117.21	8.14377	407.661	0.294932	0.00020198	0.0161936	2.62e-06	0.000130719	0.0228896	0.164332	0.12226	13.53	0	0	0	-8.30714	1446.39	7761.15	37.3483	1464.43	15426.7	1464.43
1	1393	765.346	-8.86648	5288.12	2.96578	14757.6	0.00777642	1.45492	0.00888821	0.18994	0.80169	0.000174324	0.00871389	6.09542	6.07607	0.730554	0.99411	0.00588987	0	1.38147	1.38147	1.143	0.906461	0.0287997	21.5631	0.019613	0.0122739	2115.01	8.10659	406.512	0.294932	0.000201227	0.0161935	2.63e-06	0.00013156	0.0228894	0.164326	0.122262	13.53	0	0	0	-8.30785	1446.67	7761.1	37.3442	1464.65	15426.9	1464.65
1	1393	764.43	-8.86729	5288.02	2.96553	14729.1	0.00777659	1.45368	0.00889439	0.190131	0.80149	0.000174141	0.00872025	6.0811	6.06193	0.731158	0.994078	0.0059225	0	1.38264	1.38264	1.14376	0.908006	0.0287975	21.5776	0.0195788	0.0122287	2112.81	8.06958	405.367	0.294932	0.000200476	0.0161934	2.64e-06	0.000132403	0.0228891	0.16432	0.122265	13.53	0	0	0	-8.30856	1446.95	7761.04	37.3402	1464.86	15427.2	1464.86
1	1393	763.515	-8.8681	5287.91	2.96528	14700.5	0.00777677	1.45244	0.00890061	0.190323	0.80129	0.000173959	0.00872665	6.06681	6.04783	0.731766	0.994045	0.0059551	0	1.38382	1.38382	1.14454	0.909554	0.0287952	21.5922	0.0195446	0.0121836	2110.61	8.03273	404.227	0.294932	0.000199726	0.0161933	2.66e-06	0.000133247	0.0228888	0.164314	0.122267	13.53	0	0	0	-8.30926	1447.22	7760.99	37.3362	1465.07	15427.4	1465.07
1	1393	762.6	-8.86891	5287.81	2.96503	14672	0.00777694	1.45121	0.00890688	0.190515	0.80109	0.000173776	0.0087331	6.05255	6.03375	0.732377	0.994012	0.00598769	0	1.385	1.385	1.14532	0.911106	0.0287929	21.6068	0.0195104	0.0121387	2108.42	7.99604	403.091	0.294932	0.000198979	0.0161932	2.67e-06	0.000134093	0.0228884	0.164309	0.122269	13.53	0	0	0	-8.30997	1447.5	7760.94	37.3322	1465.28	15427.7	1465.28
1	1393	761.684	-8.86972	5287.71	2.96478	14643.5	0.00777711	1.44998	0.00891318	0.190708	0.800889	0.000173594	0.00873959	6.03833	6.01972	0.732993	0.99398	0.00602025	0	1.38619	1.38619	1.1461	0.912662	0.0287905	21.6214	0.0194761	0.0120938	2106.22	7.95952	401.96	0.294932	0.000198233	0.0161931	2.68e-06	0.00013494	0.0228881	0.164303	0.122272	13.53	0	0	0	-8.31068	1447.77	7760.89	37.3283	1465.5	15427.9	1465.5
1	1393	760.769	-8.87054	5287.6	2.96453	14615	0.00777729	1.44875	0.00891953	0.1909	0.800688	0.000173413	0.00874612	6.02413	6.00571	0.733612	0.993947	0.00605279	0	1.38739	1.38739	1.14689	0.914222	0.028788	21.6362	0.0194419	0.0120491	2104.03	7.92315	400.832	0.294932	0.000197489	0.016193	2.69e-06	0.000135789	0.0228878	0.164297	0.122274	13.53	0	0	0	-8.31139	1448.05	7760.84	37.3244	1465.71	15428.2	1465.71
1	1393	759.853	-8.87135	5287.5	2.96427	14586.6	0.00777746	1.44752	0.00892592	0.191093	0.800486	0.000173231	0.00875269	6.00997	5.99174	0.734236	0.993915	0.00608531	0	1.3886	1.3886	1.14769	0.915785	0.0287854	21.651	0.0194077	0.0120044	2101.84	7.88695	399.709	0.294932	0.000196748	0.0161928	2.7e-06	0.000136639	0.0228875	0.164291	0.122276	13.53	0	0	0	-8.31209	1448.33	7760.79	37.3206	1465.93	15428.4	1465.93
1	1393	758.938	-8.87217	5287.39	2.96402	14558.2	0.00777763	1.44629	0.00893236	0.191287	0.800285	0.00017305	0.00875931	5.99584	5.9778	0.734863	0.993882	0.0061178	0	1.38981	1.38981	1.14849	0.917352	0.0287828	21.6658	0.0193734	0.0119599	2099.65	7.85091	398.59	0.294933	0.000196007	0.0161927	2.72e-06	0.000137491	0.0228871	0.164285	0.122278	13.53	0	0	0	-8.3128	1448.6	7760.74	37.3167	1466.14	15428.7	1466.14
1	1393	758.023	-8.87298	5287.28	2.96376	14529.8	0.0077778	1.44506	0.00893884	0.191481	0.800082	0.00017287	0.00876597	5.98174	5.96389	0.735494	0.99385	0.00615028	0	1.39103	1.39103	1.1493	0.918923	0.0287801	21.6808	0.0193392	0.0119155	2097.46	7.81504	397.475	0.294933	0.000195269	0.0161926	2.73e-06	0.000138344	0.0228868	0.16428	0.12228	13.53	0	0	0	-8.31351	1448.88	7760.69	37.3129	1466.35	15428.9	1466.35
1	1393	757.107	-8.8738	5287.18	2.96351	14501.4	0.00777796	1.44384	0.00894536	0.191675	0.79988	0.000172689	0.00877267	5.96768	5.95002	0.736129	0.993817	0.00618273	0	1.39226	1.39226	1.15011	0.920498	0.0287773	21.6958	0.0193049	0.0118712	2095.27	7.77932	396.364	0.294933	0.000194533	0.0161925	2.74e-06	0.000139199	0.0228864	0.164274	0.122282	13.53	0	0	0	-8.31422	1449.16	7760.63	37.3091	1466.57	15429.1	1466.57
1	1393	756.192	-8.87462	5287.07	2.96325	14473.1	0.00777813	1.44262	0.00895192	0.191869	0.799677	0.000172509	0.00877941	5.95364	5.93618	0.736767	0.993785	0.00621515	0	1.3935	1.3935	1.15093	0.922076	0.0287745	21.7109	0.0192707	0.011827	2093.09	7.74375	395.257	0.294933	0.000193798	0.0161923	2.75e-06	0.000140055	0.0228861	0.164268	0.122284	13.53	0	0	0	-8.31492	1449.43	7760.58	37.3054	1466.78	15429.4	1466.78
1	1393	755.277	-8.87544	5286.96	2.963	14444.8	0.0077783	1.44139	0.00895853	0.192064	0.799473	0.00017233	0.0087862	5.93964	5.92237	0.73741	0.993752	0.00624755	0	1.39474	1.39474	1.15176	0.923659	0.0287716	21.726	0.0192364	0.0117829	2090.9	7.70835	394.155	0.294933	0.000193065	0.0161922	2.76e-06	0.000140913	0.0228857	0.164262	0.122286	13.53	0	0	0	-8.31563	1449.71	7760.53	37.3017	1467	15429.6	1467
1	1393	754.361	-8.87626	5286.85	2.96274	14416.5	0.00777846	1.44017	0.00896518	0.192259	0.79927	0.00017215	0.00879303	5.92566	5.90859	0.738057	0.99372	0.00627994	0	1.39599	1.39599	1.15259	0.925245	0.0287687	21.7412	0.0192021	0.0117389	2088.72	7.6731	393.056	0.294933	0.000192334	0.016192	2.78e-06	0.000141773	0.0228853	0.164257	0.122288	13.53	0	0	0	-8.31634	1449.99	7760.48	37.298	1467.21	15429.9	1467.21
1	1393	753.446	-8.87709	5286.74	2.96248	14388.3	0.00777863	1.43896	0.00897187	0.192454	0.799066	0.000171971	0.0087999	5.91172	5.89485	0.738707	0.993688	0.00631229	0	1.39725	1.39725	1.15342	0.926834	0.0287656	21.7565	0.0191678	0.011695	2086.54	7.63801	391.962	0.294933	0.000191605	0.0161919	2.79e-06	0.000142634	0.0228849	0.164251	0.12229	13.53	0	0	0	-8.31705	1450.27	7760.42	37.2943	1467.43	15430.1	1467.43
1	1393	752.53	-8.87791	5286.63	2.96222	14360.1	0.00777879	1.43774	0.00897861	0.19265	0.798861	0.000171792	0.00880682	5.89781	5.88114	0.739361	0.993655	0.00634463	0	1.39852	1.39852	1.15427	0.928428	0.0287625	21.7719	0.0191335	0.0116512	2084.36	7.60308	390.871	0.294933	0.000190878	0.0161918	2.8e-06	0.000143497	0.0228845	0.164245	0.122292	13.53	0	0	0	-8.31775	1450.54	7760.37	37.2907	1467.64	15430.3	1467.64
1	1393	751.615	-8.87873	5286.52	2.96196	14331.9	0.00777896	1.43653	0.00898539	0.192846	0.798656	0.000171614	0.00881378	5.88393	5.86746	0.74002	0.993623	0.00637694	0	1.39979	1.39979	1.15511	0.930026	0.0287594	21.7873	0.0190992	0.0116076	2082.18	7.5683	389.785	0.294933	0.000190152	0.0161916	2.81e-06	0.000144361	0.0228841	0.16424	0.122294	13.53	0	0	0	-8.31846	1450.82	7760.32	37.2871	1467.86	15430.6	1467.86
1	1393	750.7	-8.87956	5286.41	2.9617	14303.7	0.00777912	1.43531	0.00899222	0.193042	0.798451	0.000171436	0.00882078	5.87008	5.85382	0.740682	0.993591	0.00640923	0	1.40108	1.40108	1.15597	0.931627	0.0287561	21.8028	0.0190649	0.011564	2080.01	7.53367	388.702	0.294933	0.000189429	0.0161915	2.82e-06	0.000145227	0.0228837	0.164234	0.122296	13.53	0	0	0	-8.31917	1451.1	7760.27	37.2835	1468.07	15430.8	1468.07
1	1393	749.784	-8.88039	5286.3	2.96144	14275.6	0.00777928	1.4341	0.00899908	0.193239	0.798246	0.000171258	0.00882783	5.85626	5.8402	0.741348	0.993558	0.0064415	0	1.40237	1.40237	1.15683	0.933232	0.0287528	21.8183	0.0190306	0.0115206	2077.83	7.4992	387.624	0.294933	0.000188707	0.0161913	2.83e-06	0.000146094	0.0228833	0.164228	0.122297	13.53	0	0	0	-8.31988	1451.37	7760.21	37.28	1468.29	15431	1468.29
1	1393	748.869	-8.88121	5286.19	2.96118	14247.4	0.00777944	1.43289	0.009006	0.193436	0.79804	0.00017108	0.00883492	5.84247	5.82662	0.742018	0.993526	0.00647375	0	1.40366	1.40366	1.15769	0.934841	0.0287494	21.834	0.0189963	0.0114772	2075.66	7.46488	386.549	0.294933	0.000187987	0.0161911	2.85e-06	0.000146964	0.0228828	0.164223	0.122299	13.53	0	0	0	-8.32058	1451.65	7760.16	37.2765	1468.51	15431.3	1468.51
1	1393	747.953	-8.88204	5286.07	2.96092	14219.4	0.0077796	1.43168	0.00901295	0.193633	0.797833	0.000170903	0.00884205	5.82872	5.81307	0.742692	0.993494	0.00650597	0	1.40497	1.40497	1.15856	0.936454	0.028746	21.8497	0.0189619	0.011434	2073.48	7.43071	385.479	0.294933	0.000187269	0.016191	2.86e-06	0.000147834	0.0228824	0.164217	0.122301	13.53	0	0	0	-8.32129	1451.93	7760.11	37.273	1468.72	15431.5	1468.72
1	1393	747.038	-8.88287	5285.96	2.96065	14191.3	0.00777976	1.43048	0.00901995	0.193831	0.797627	0.000170726	0.00884923	5.81499	5.79956	0.74337	0.993462	0.00653817	0	1.40628	1.40628	1.15944	0.938071	0.0287425	21.8654	0.0189276	0.0113909	2071.31	7.39669	384.412	0.294933	0.000186552	0.0161908	2.87e-06	0.000148707	0.022882	0.164211	0.122302	13.53	0	0	0	-8.322	1452.21	7760.05	37.2695	1468.94	15431.7	1468.94
1	1393	746.123	-8.8837	5285.84	2.96039	14163.3	0.00777992	1.42927	0.00902699	0.194029	0.79742	0.000170549	0.00885644	5.80129	5.78607	0.744052	0.99343	0.00657035	0	1.4076	1.4076	1.16032	0.939692	0.0287389	21.8813	0.0188933	0.0113479	2069.14	7.36283	383.349	0.294933	0.000185838	0.0161906	2.88e-06	0.000149581	0.0228815	0.164206	0.122304	13.53	0	0	0	-8.32271	1452.48	7760	37.2661	1469.16	15431.9	1469.16
1	1393	745.207	-8.88453	5285.73	2.96013	14135.3	0.00778007	1.42807	0.00903408	0.194227	0.797212	0.000170373	0.00886371	5.78763	5.77262	0.744738	0.993397	0.00660251	0	1.40893	1.40893	1.16121	0.941316	0.0287353	21.8972	0.0188589	0.011305	2066.98	7.32911	382.29	0.294933	0.000185125	0.0161905	2.89e-06	0.000150457	0.022881	0.1642	0.122305	13.53	0	0	0	-8.32341	1452.76	7759.95	37.2627	1469.37	15432.2	1469.37
1	1393	744.292	-8.88536	5285.61	2.95986	14107.3	0.00778023	1.42686	0.00904121	0.194426	0.797004	0.000170197	0.00887102	5.774	5.7592	0.745429	0.993365	0.00663464	0	1.41027	1.41027	1.1621	0.942945	0.0287315	21.9132	0.0188246	0.0112622	2064.81	7.29554	381.235	0.294933	0.000184414	0.0161903	2.9e-06	0.000151335	0.0228806	0.164195	0.122307	13.53	0	0	0	-8.32412	1453.04	7759.89	37.2594	1469.59	15432.4	1469.59
1	1393	743.377	-8.8862	5285.5	2.95959	14079.3	0.00778038	1.42566	0.00904839	0.194625	0.796796	0.000170021	0.00887837	5.76039	5.74581	0.746123	0.993333	0.00666676	0	1.41161	1.41161	1.163	0.944578	0.0287278	21.9292	0.0187902	0.0112195	2062.65	7.26212	380.184	0.294933	0.000183705	0.0161901	2.91e-06	0.000152214	0.0228801	0.164189	0.122308	13.53	0	0	0	-8.32483	1453.32	7759.84	37.2561	1469.81	15432.6	1469.81
1	1393	742.461	-8.88703	5285.38	2.95933	14051.4	0.00778054	1.42447	0.00905561	0.194824	0.796588	0.000169846	0.00888576	5.74682	5.73245	0.746821	0.993301	0.00669885	0	1.41296	1.41296	1.1639	0.946214	0.0287239	21.9453	0.0187559	0.0111769	2060.48	7.22885	379.137	0.294933	0.000182998	0.0161899	2.93e-06	0.000153095	0.0228796	0.164184	0.12231	13.53	0	0	0	-8.32554	1453.59	7759.79	37.2528	1470.02	15432.8	1470.02
1	1393	741.546	-8.88787	5285.26	2.95906	14023.5	0.00778069	1.42327	0.00906287	0.195024	0.796379	0.000169671	0.0088932	5.73327	5.71913	0.747523	0.993269	0.00673092	0	1.41432	1.41432	1.16481	0.947855	0.02872	21.9615	0.0187215	0.0111344	2058.32	7.19572	378.093	0.294933	0.000182293	0.0161897	2.94e-06	0.000153978	0.0228791	0.164178	0.122311	13.53	0	0	0	-8.32624	1453.87	7759.73	37.2495	1470.24	15433.1	1470.24
1	1393	740.63	-8.88871	5285.14	2.95879	13995.6	0.00778084	1.42207	0.00907018	0.195224	0.796169	0.000169496	0.00890069	5.71976	5.70583	0.748229	0.993237	0.00676297	0	1.41569	1.41569	1.16573	0.949499	0.028716	21.9778	0.0186871	0.011092	2056.16	7.16275	377.053	0.294933	0.000181589	0.0161895	2.95e-06	0.000154863	0.0228786	0.164172	0.122312	13.53	0	0	0	-8.32695	1454.15	7759.68	37.2463	1470.46	15433.3	1470.46
1	1393	739.715	-8.88954	5285.02	2.95852	13967.8	0.00778099	1.42088	0.00907753	0.195425	0.79596	0.000169321	0.00890821	5.70628	5.69257	0.748939	0.993205	0.00679499	0	1.41706	1.41706	1.16665	0.951148	0.0287119	21.9941	0.0186528	0.0110498	2054	7.12991	376.017	0.294934	0.000180887	0.0161893	2.96e-06	0.00015575	0.0228781	0.164167	0.122313	13.53	0	0	0	-8.32766	1454.43	7759.62	37.2431	1470.68	15433.5	1470.68
1	1393	738.8	-8.89038	5284.9	2.95826	13940	0.00778114	1.41969	0.00908493	0.195625	0.79575	0.000169147	0.00891579	5.69283	5.67934	0.749653	0.993173	0.00682699	0	1.41845	1.41845	1.16758	0.9528	0.0287078	22.0106	0.0186184	0.0110076	2051.84	7.09722	374.985	0.294934	0.000180187	0.0161891	2.97e-06	0.000156638	0.0228776	0.164161	0.122315	13.53	0	0	0	-8.32837	1454.71	7759.57	37.2399	1470.9	15433.7	1470.9
1	1393	737.884	-8.89122	5284.78	2.95799	13912.2	0.00778129	1.4185	0.00909237	0.195826	0.795539	0.000168973	0.0089234	5.6794	5.66614	0.750371	0.993141	0.00685898	0	1.41984	1.41984	1.16851	0.954457	0.0287036	22.0271	0.018584	0.0109656	2049.69	7.06468	373.957	0.294934	0.000179489	0.0161889	2.98e-06	0.000157528	0.0228771	0.164156	0.122316	13.53	0	0	0	-8.32907	1454.98	7759.51	37.2367	1471.12	15433.9	1471.12
1	1393	736.969	-8.89206	5284.66	2.95772	13884.4	0.00778144	1.41731	0.00909986	0.196028	0.795328	0.000168799	0.00893106	5.66601	5.65297	0.751094	0.993109	0.00689094	0	1.42124	1.42124	1.16945	0.956117	0.0286994	22.0436	0.0185496	0.0109236	2047.53	7.03228	372.932	0.294934	0.000178793	0.0161887	2.99e-06	0.00015842	0.0228765	0.16415	0.122317	13.53	0	0	0	-8.32978	1455.26	7759.46	37.2336	1471.34	15434.2	1471.34
1	1393	736.053	-8.89291	5284.54	2.95744	13856.7	0.00778158	1.41612	0.00910739	0.19623	0.795117	0.000168626	0.00893877	5.65265	5.63983	0.75182	0.993077	0.00692287	0	1.42265	1.42265	1.1704	0.957782	0.028695	22.0603	0.0185153	0.0108818	2045.38	7.00002	371.911	0.294934	0.000178098	0.0161885	3.01e-06	0.000159313	0.022876	0.164145	0.122318	13.53	0	0	0	-8.33049	1455.54	7759.4	37.2305	1471.55	15434.4	1471.55
1	1393	735.138	-8.89375	5284.41	2.95717	13829	0.00778173	1.41493	0.00911497	0.196432	0.794905	0.000168453	0.00894652	5.63931	5.62672	0.75255	0.993045	0.00695479	0	1.42406	1.42406	1.17135	0.95945	0.0286906	22.077	0.0184809	0.0108401	2043.23	6.96791	370.893	0.294934	0.000177406	0.0161883	3.02e-06	0.000160209	0.0228754	0.16414	0.122319	13.53	0	0	0	-8.3312	1455.82	7759.35	37.2275	1471.77	15434.6	1471.77
1	1393	734.223	-8.89459	5284.29	2.9569	13801.3	0.00778187	1.41375	0.00912259	0.196634	0.794693	0.00016828	0.00895431	5.62601	5.61365	0.753285	0.993013	0.00698669	0	1.42548	1.42548	1.17231	0.961123	0.0286862	22.0937	0.0184465	0.0107985	2041.08	6.93593	369.88	0.294934	0.000176715	0.0161881	3.03e-06	0.000161107	0.0228749	0.164134	0.12232	13.53	0	0	0	-8.3319	1456.1	7759.29	37.2245	1471.99	15434.8	1471.99
1	1393	733.307	-8.89544	5284.17	2.95663	13773.6	0.00778202	1.41257	0.00913026	0.196837	0.794481	0.000168107	0.00896215	5.61274	5.6006	0.754024	0.992981	0.00701856	0	1.42692	1.42692	1.17327	0.9628	0.0286816	22.1106	0.0184121	0.010757	2038.93	6.9041	368.87	0.294934	0.000176026	0.0161879	3.04e-06	0.000162006	0.0228743	0.164129	0.122321	13.53	0	0	0	-8.33261	1456.38	7759.24	37.2215	1472.21	15435	1472.21
1	1393	732.392	-8.89628	5284.04	2.95635	13746	0.00778216	1.41138	0.00913797	0.19704	0.794268	0.000167935	0.00897003	5.59949	5.58759	0.754766	0.99295	0.00705041	0	1.42835	1.42835	1.17424	0.964481	0.028677	22.1275	0.0183777	0.0107156	2036.78	6.87241	367.863	0.294934	0.000175338	0.0161876	3.05e-06	0.000162907	0.0228737	0.164123	0.122321	13.53	0	0	0	-8.33332	1456.65	7759.18	37.2185	1472.43	15435.2	1472.43
1	1393	731.477	-8.89713	5283.92	2.95608	13718.4	0.0077823	1.4102	0.00914572	0.197244	0.794055	0.000167763	0.00897796	5.58628	5.57461	0.755513	0.992918	0.00708224	0	1.4298	1.4298	1.17522	0.966166	0.0286724	22.1445	0.0183433	0.0106743	2034.63	6.84085	366.86	0.294934	0.000174653	0.0161874	3.06e-06	0.00016381	0.0228732	0.164118	0.122322	13.53	0	0	0	-8.33403	1456.93	7759.13	37.2156	1472.65	15435.4	1472.65
1	1393	730.561	-8.89798	5283.79	2.9558	13690.8	0.00778244	1.40903	0.00915352	0.197448	0.793841	0.000167591	0.00898593	5.5731	5.56165	0.756264	0.992886	0.00711405	0	1.43126	1.43126	1.1762	0.967855	0.0286676	22.1616	0.0183089	0.0106331	2032.49	6.80944	365.861	0.294934	0.000173969	0.0161872	3.07e-06	0.000164715	0.0228726	0.164112	0.122323	13.53	0	0	0	-8.33473	1457.21	7759.07	37.2127	1472.87	15435.6	1472.87
1	1393	729.646	-8.89883	5283.66	2.95552	13663.3	0.00778258	1.40785	0.00916137	0.197652	0.793627	0.00016742	0.00899395	5.55994	5.54873	0.757019	0.992854	0.00714584	0	1.43272	1.43272	1.17718	0.969549	0.0286628	22.1788	0.0182745	0.010592	2030.35	6.77816	364.866	0.294934	0.000173287	0.0161869	3.08e-06	0.000165622	0.022872	0.164107	0.122324	13.53	0	0	0	-8.33544	1457.49	7759.01	37.2098	1473.09	15435.8	1473.09
1	1393	728.73	-8.89968	5283.53	2.95525	13635.7	0.00778272	1.40668	0.00916926	0.197857	0.793413	0.000167248	0.00900202	5.54682	5.53584	0.757779	0.992822	0.0071776	0	1.43419	1.43419	1.17818	0.971246	0.028658	22.196	0.0182401	0.010551	2028.2	6.74703	363.873	0.294934	0.000172607	0.0161867	3.09e-06	0.000166531	0.0228714	0.164102	0.122324	13.53	0	0	0	-8.33615	1457.77	7758.96	37.2069	1473.31	15436	1473.31
1	1393	727.815	-8.90053	5283.41	2.95497	13608.2	0.00778286	1.4055	0.0091772	0.198062	0.793198	0.000167077	0.00901012	5.53372	5.52298	0.758542	0.992791	0.00720935	0	1.43567	1.43567	1.17918	0.972948	0.028653	22.2133	0.0182057	0.0105101	2026.06	6.71602	362.885	0.294934	0.000171929	0.0161865	3.1e-06	0.000167442	0.0228707	0.164096	0.122325	13.53	0	0	0	-8.33686	1458.05	7758.9	37.2041	1473.54	15436.3	1473.54
1	1393	726.9	-8.90138	5283.28	2.95469	13580.8	0.007783	1.40433	0.00918519	0.198267	0.792983	0.000166907	0.00901828	5.52065	5.51015	0.75931	0.992759	0.00724107	0	1.43716	1.43716	1.18018	0.974653	0.028648	22.2307	0.0181713	0.0104694	2023.92	6.68516	361.9	0.294934	0.000171253	0.0161862	3.12e-06	0.000168355	0.0228701	0.164091	0.122326	13.53	0	0	0	-8.33756	1458.33	7758.84	37.2013	1473.76	15436.5	1473.76
1	1393	725.984	-8.90224	5283.15	2.95441	13553.3	0.00778313	1.40316	0.00919321	0.198473	0.792767	0.000166736	0.00902648	5.50761	5.49735	0.760081	0.992727	0.00727278	0	1.43866	1.43866	1.18119	0.976363	0.0286429	22.2482	0.0181369	0.0104287	2021.79	6.65443	360.918	0.294934	0.000170578	0.016186	3.13e-06	0.00016927	0.0228695	0.164086	0.122326	13.53	0	0	0	-8.33827	1458.61	7758.79	37.1986	1473.98	15436.7	1473.98
1	1393	725.069	-8.90309	5283.01	2.95413	13525.9	0.00778327	1.40199	0.00920129	0.198679	0.792551	0.000166566	0.00903472	5.49461	5.48458	0.760857	0.992696	0.00730446	0	1.44016	1.44016	1.18221	0.978078	0.0286378	22.2657	0.0181025	0.0103882	2019.65	6.62384	359.94	0.294934	0.000169905	0.0161857	3.14e-06	0.000170187	0.0228688	0.16408	0.122327	13.53	0	0	0	-8.33898	1458.89	7758.73	37.1959	1474.2	15436.9	1474.2
1	1393	724.153	-8.90395	5282.88	2.95385	13498.5	0.0077834	1.40082	0.00920941	0.198885	0.792335	0.000166396	0.00904301	5.48163	5.47184	0.761637	0.992664	0.00733612	0	1.44167	1.44167	1.18323	0.979796	0.0286326	22.2833	0.0180681	0.0103477	2017.51	6.59338	358.966	0.294934	0.000169234	0.0161854	3.15e-06	0.000171106	0.0228682	0.164075	0.122327	13.53	0	0	0	-8.33969	1459.16	7758.67	37.1932	1474.42	15437.1	1474.42
1	1393	723.238	-8.9048	5282.75	2.95357	13471.1	0.00778353	1.39966	0.00921757	0.199092	0.792118	0.000166227	0.00905135	5.46868	5.45913	0.762422	0.992632	0.00736776	0	1.44319	1.44319	1.18426	0.981519	0.0286273	22.301	0.0180337	0.0103074	2015.38	6.56305	357.995	0.294934	0.000168565	0.0161852	3.16e-06	0.000172027	0.0228675	0.16407	0.122327	13.53	0	0	0	-8.34039	1459.44	7758.62	37.1905	1474.64	15437.3	1474.64
1	1393	722.323	-8.90566	5282.62	2.95329	13443.8	0.00778366	1.3985	0.00922579	0.199299	0.791901	0.000166057	0.00905973	5.45576	5.44645	0.76321	0.992601	0.00739937	0	1.44472	1.44472	1.1853	0.983246	0.0286219	22.3188	0.0179993	0.0102672	2013.25	6.53286	357.027	0.294934	0.000167897	0.0161849	3.17e-06	0.00017295	0.0228669	0.164064	0.122328	13.53	0	0	0	-8.3411	1459.72	7758.56	37.1879	1474.87	15437.5	1474.87
1	1393	721.407	-8.90652	5282.48	2.953	13416.5	0.00778379	1.39733	0.00923404	0.199506	0.791683	0.000165888	0.00906815	5.44286	5.4338	0.764003	0.992569	0.00743097	0	1.44626	1.44626	1.18634	0.984977	0.0286165	22.3367	0.0179649	0.0102271	2011.12	6.5028	356.063	0.294934	0.000167231	0.0161846	3.18e-06	0.000173875	0.0228662	0.164059	0.122328	13.53	0	0	0	-8.34181	1460	7758.5	37.1853	1475.09	15437.7	1475.09
1	1393	720.492	-8.90738	5282.35	2.95272	13389.2	0.00778392	1.39617	0.00924235	0.199714	0.791465	0.00016572	0.00907663	5.43	5.42118	0.7648	0.992537	0.00746255	0	1.4478	1.4478	1.18738	0.986712	0.028611	22.3546	0.0179305	0.010187	2008.99	6.47287	355.102	0.294934	0.000166568	0.0161844	3.19e-06	0.000174802	0.0228655	0.164054	0.122328	13.53	0	0	0	-8.34252	1460.28	7758.44	37.1827	1475.31	15437.9	1475.31
1	1393	719.577	-8.90824	5282.21	2.95244	13362	0.00778405	1.39501	0.0092507	0.199923	0.791247	0.000165551	0.00908514	5.41717	5.40859	0.765601	0.992506	0.00749411	0	1.44936	1.44936	1.18844	0.988452	0.0286055	22.3726	0.0178961	0.0101471	2006.86	6.44307	354.145	0.294934	0.000165905	0.0161841	3.2e-06	0.000175731	0.0228648	0.164049	0.122329	13.53	0	0	0	-8.34322	1460.56	7758.39	37.1802	1475.53	15438	1475.53
1	1393	718.661	-8.9091	5282.08	2.95215	13334.7	0.00778418	1.39386	0.00925909	0.200131	0.791028	0.000165383	0.00909371	5.40436	5.39603	0.766407	0.992474	0.00752564	0	1.45092	1.45092	1.1895	0.990196	0.0285999	22.3907	0.0178617	0.0101073	2004.73	6.41341	353.191	0.294934	0.000165245	0.0161838	3.21e-06	0.000176662	0.0228641	0.164043	0.122329	13.53	0	0	0	-8.34393	1460.84	7758.33	37.1776	1475.76	15438.2	1475.76
1	1393	717.746	-8.90997	5281.94	2.95186	13307.5	0.0077843	1.3927	0.00926754	0.20034	0.790809	0.000165215	0.00910232	5.39158	5.3835	0.767217	0.992443	0.00755715	0	1.45249	1.45249	1.19056	0.991944	0.0285942	22.4089	0.0178272	0.0100676	2002.61	6.38387	352.24	0.294933	0.000164587	0.0161835	3.22e-06	0.000177596	0.0228634	0.164038	0.122329	13.53	0	0	0	-8.34464	1461.12	7758.27	37.1752	1475.98	15438.4	1475.98
1	1393	716.83	-8.91083	5281.8	2.95158	13280.3	0.00778443	1.39155	0.00927602	0.200549	0.790589	0.000165047	0.00911098	5.37884	5.371	0.768031	0.992411	0.00758865	0	1.45407	1.45407	1.19163	0.993697	0.0285884	22.4271	0.0177928	0.010028	2000.49	6.35447	351.293	0.294933	0.00016393	0.0161832	3.23e-06	0.000178531	0.0228627	0.164033	0.122329	13.53	0	0	0	-8.34535	1461.4	7758.21	37.1727	1476.2	15438.6	1476.2
1	1393	715.915	-8.9117	5281.66	2.95129	13253.2	0.00778455	1.39039	0.00928456	0.200759	0.790369	0.000164879	0.00911968	5.36612	5.35853	0.768849	0.99238	0.00762012	0	1.45566	1.45566	1.19271	0.995454	0.0285826	22.4454	0.0177584	0.00998854	1998.36	6.32519	350.349	0.294933	0.000163275	0.0161829	3.24e-06	0.000179469	0.022862	0.164028	0.122329	13.53	0	0	0	-8.34606	1461.68	7758.15	37.1703	1476.43	15438.8	1476.43
1	1393	715	-8.91256	5281.52	2.951	13226.1	0.00778467	1.38924	0.00929314	0.200969	0.790149	0.000164712	0.00912843	5.35342	5.34609	0.769672	0.992348	0.00765157	0	1.45725	1.45725	1.19379	0.997215	0.0285767	22.4638	0.017724	0.00994916	1996.24	6.29604	349.409	0.294933	0.000162622	0.0161826	3.26e-06	0.000180409	0.0228613	0.164022	0.122329	13.53	0	0	0	-8.34676	1461.96	7758.1	37.1679	1476.65	15439	1476.65
1	1393	714.084	-8.91343	5281.38	2.95071	13199	0.00778479	1.38809	0.00930177	0.20118	0.789928	0.000164545	0.00913722	5.34076	5.33368	0.770498	0.992317	0.007683	0	1.45886	1.45886	1.19488	0.998981	0.0285707	22.4823	0.0176896	0.00990989	1994.12	6.26702	348.471	0.294933	0.00016197	0.0161823	3.27e-06	0.000181351	0.0228605	0.164017	0.122329	13.53	0	0	0	-8.34747	1462.24	7758.04	37.1655	1476.88	15439.2	1476.88
1	1393	713.169	-8.9143	5281.24	2.95042	13171.9	0.00778491	1.38694	0.00931045	0.20139	0.789706	0.000164378	0.00914607	5.32813	5.3213	0.77133	0.992286	0.00771441	0	1.46047	1.46047	1.19598	1.00075	0.0285647	22.5009	0.0176553	0.00987072	1992	6.23813	347.537	0.294933	0.000161321	0.016182	3.28e-06	0.000182295	0.0228598	0.164012	0.122329	13.53	0	0	0	-8.34818	1462.52	7757.98	37.1632	1477.1	15439.4	1477.1
1	1393	712.253	-8.91517	5281.1	2.95013	13144.8	0.00778503	1.3858	0.00931917	0.201602	0.789485	0.000164212	0.00915495	5.31552	5.30894	0.772165	0.992254	0.0077458	0	1.46209	1.46209	1.19708	1.00253	0.0285586	22.5195	0.0176209	0.00983166	1989.89	6.20936	346.606	0.294933	0.000160673	0.0161817	3.29e-06	0.000183242	0.022859	0.164007	0.122328	13.53	0	0	0	-8.34889	1462.8	7757.92	37.1609	1477.32	15439.6	1477.32
1	1393	711.338	-8.91604	5280.95	2.94984	13117.8	0.00778515	1.38465	0.00932794	0.201813	0.789263	0.000164045	0.00916389	5.30294	5.29662	0.773005	0.992223	0.00777717	0	1.46372	1.46372	1.19819	1.0043	0.0285525	22.5383	0.0175865	0.0097927	1987.77	6.18072	345.679	0.294933	0.000160027	0.0161814	3.3e-06	0.000184191	0.0228583	0.164002	0.122328	13.53	0	0	0	-8.34959	1463.08	7757.86	37.1586	1477.55	15439.7	1477.55
1	1393	710.423	-8.91691	5280.81	2.94955	13090.8	0.00778527	1.38351	0.00933675	0.202025	0.78904	0.000163879	0.00917287	5.2904	5.28432	0.773849	0.992191	0.00780852	0	1.46536	1.46536	1.1993	1.00609	0.0285462	22.5571	0.0175521	0.00975385	1985.66	6.1522	344.755	0.294933	0.000159383	0.0161811	3.31e-06	0.000185141	0.0228575	0.163997	0.122328	13.53	0	0	0	-8.3503	1463.36	7757.8	37.1564	1477.77	15439.9	1477.77
1	1393	709.507	-8.91778	5280.67	2.94925	13063.9	0.00778538	1.38237	0.00934561	0.202237	0.788817	0.000163714	0.0091819	5.27787	5.27206	0.774698	0.99216	0.00783985	0	1.46701	1.46701	1.20042	1.00788	0.02854	22.576	0.0175177	0.0097151	1983.54	6.12381	343.834	0.294933	0.00015874	0.0161808	3.32e-06	0.000186095	0.0228567	0.163992	0.122328	13.53	0	0	0	-8.35101	1463.64	7757.74	37.1541	1478	15440.1	1478
1	1393	708.592	-8.91866	5280.52	2.94896	13036.9	0.0077855	1.38123	0.00935453	0.20245	0.788594	0.000163548	0.00919098	5.26538	5.25982	0.775551	0.992129	0.00787116	0	1.46866	1.46866	1.20155	1.00967	0.0285336	22.5949	0.0174833	0.00967646	1981.43	6.09554	342.916	0.294933	0.000158099	0.0161805	3.33e-06	0.00018705	0.0228559	0.163986	0.122327	13.53	0	0	0	-8.35172	1463.92	7757.68	37.152	1478.22	15440.3	1478.22
1	1393	707.677	-8.91953	5280.37	2.94867	13010	0.00778561	1.38009	0.00936348	0.202663	0.78837	0.000163383	0.0092001	5.25292	5.24761	0.776408	0.992098	0.00790245	0	1.47032	1.47032	1.20268	1.01146	0.0285272	22.614	0.0174489	0.00963792	1979.32	6.0674	342.001	0.294933	0.00015746	0.0161801	3.34e-06	0.000188008	0.0228551	0.163981	0.122327	13.53	0	0	0	-8.35242	1464.2	7757.62	37.1498	1478.45	15440.5	1478.45
1	1393	706.761	-8.92041	5280.23	2.94837	12983.1	0.00778572	1.37895	0.00937249	0.202876	0.788146	0.000163218	0.00920927	5.24048	5.23543	0.77727	0.992066	0.00793372	0	1.472	1.472	1.20382	1.01327	0.0285207	22.6331	0.0174146	0.00959949	1977.21	6.03938	341.09	0.294933	0.000156823	0.0161798	3.35e-06	0.000188968	0.0228543	0.163976	0.122326	13.53	0	0	0	-8.35313	1464.48	7757.56	37.1477	1478.68	15440.7	1478.68
1	1393	705.846	-8.92129	5280.08	2.94807	12956.3	0.00778583	1.37782	0.00938154	0.20309	0.787921	0.000163053	0.00921849	5.22807	5.22328	0.778136	0.992035	0.00796497	0	1.47368	1.47368	1.20497	1.01507	0.0285141	22.6524	0.0173802	0.00956117	1975.11	6.01149	340.182	0.294933	0.000156188	0.0161795	3.36e-06	0.00018993	0.0228535	0.163971	0.122326	13.53	0	0	0	-8.35384	1464.76	7757.5	37.1456	1478.9	15440.8	1478.9
1	1393	704.93	-8.92217	5279.93	2.94778	12929.4	0.00778594	1.37668	0.00939064	0.203305	0.787696	0.000162888	0.00922775	5.21569	5.21116	0.779006	0.992004	0.0079962	0	1.47537	1.47537	1.20612	1.01688	0.0285075	22.6717	0.0173458	0.00952295	1973	5.98371	339.276	0.294933	0.000155554	0.0161791	3.37e-06	0.000190895	0.0228527	0.163966	0.122325	13.53	0	0	0	-8.35455	1465.04	7757.44	37.1435	1479.13	15441	1479.13
1	1393	704.015	-8.92304	5279.78	2.94748	12902.6	0.00778605	1.37555	0.00939979	0.203519	0.78747	0.000162724	0.00923706	5.20334	5.19907	0.779881	0.991973	0.0080274	0	1.47707	1.47707	1.20728	1.0187	0.0285008	22.6911	0.0173115	0.00948483	1970.9	5.95606	338.374	0.294933	0.000154922	0.0161788	3.38e-06	0.000191862	0.0228518	0.163961	0.122325	13.53	0	0	0	-8.35525	1465.32	7757.38	37.1415	1479.35	15441.2	1479.35
1	1393	703.1	-8.92393	5279.63	2.94718	12875.8	0.00778616	1.37442	0.00940898	0.203734	0.787245	0.00016256	0.00924642	5.19101	5.187	0.78076	0.991941	0.00805859	0	1.47877	1.47877	1.20844	1.02052	0.028494	22.7105	0.0172771	0.00944682	1968.79	5.92853	337.476	0.294933	0.000154292	0.0161784	3.39e-06	0.000192831	0.022851	0.163956	0.122324	13.53	0	0	0	-8.35596	1465.6	7757.32	37.1395	1479.58	15441.4	1479.58
1	1393	702.184	-8.92481	5279.48	2.94688	12849.1	0.00778626	1.37329	0.00941822	0.203949	0.787018	0.000162396	0.00925583	5.17871	5.17496	0.781644	0.99191	0.00808976	0	1.48049	1.48049	1.20961	1.02234	0.0284872	22.7301	0.0172428	0.00940892	1966.69	5.90111	336.58	0.294933	0.000153664	0.0161781	3.4e-06	0.000193803	0.0228501	0.163951	0.122323	13.53	0	0	0	-8.35667	1465.88	7757.26	37.1375	1479.81	15441.5	1479.81
1	1393	701.269	-8.92569	5279.33	2.94658	12822.3	0.00778637	1.37216	0.00942751	0.204165	0.786791	0.000162232	0.00926528	5.16644	5.16296	0.782532	0.991879	0.00812091	0	1.48222	1.48222	1.21079	1.02417	0.0284803	22.7498	0.0172084	0.00937112	1964.59	5.87382	335.687	0.294933	0.000153037	0.0161777	3.41e-06	0.000194777	0.0228493	0.163946	0.122323	13.53	0	0	0	-8.35738	1466.17	7757.2	37.1355	1480.04	15441.7	1480.04
1	1393	700.353	-8.92657	5279.17	2.94628	12795.6	0.00778647	1.37104	0.00943685	0.204381	0.786564	0.000162069	0.00927478	5.1542	5.15098	0.783425	0.991848	0.00815204	0	1.48395	1.48395	1.21197	1.026	0.0284733	22.7695	0.0171741	0.00933342	1962.49	5.84665	334.798	0.294933	0.000152412	0.0161773	3.42e-06	0.000195753	0.0228484	0.163941	0.122322	13.53	0	0	0	-8.35808	1466.45	7757.14	37.1336	1480.26	15441.9	1480.26
1	1393	699.438	-8.92746	5279.02	2.94598	12769	0.00778657	1.36991	0.00944624	0.204598	0.786337	0.000161906	0.00928433	5.14199	5.13903	0.784322	0.991817	0.00818315	0	1.48569	1.48569	1.21316	1.02784	0.0284663	22.7893	0.0171397	0.00929583	1960.39	5.81959	333.911	0.294933	0.000151789	0.016177	3.43e-06	0.000196732	0.0228475	0.163936	0.122321	13.53	0	0	0	-8.35879	1466.73	7757.08	37.1317	1480.49	15442	1480.49
1	1393	698.523	-8.92834	5278.86	2.94568	12742.3	0.00778667	1.36879	0.00945567	0.204815	0.786108	0.000161743	0.00929393	5.1298	5.1271	0.785224	0.991786	0.00821424	0	1.48744	1.48744	1.21436	1.02968	0.0284592	22.8092	0.0171054	0.00925834	1958.3	5.79266	333.028	0.294933	0.000151168	0.0161766	3.44e-06	0.000197713	0.0228467	0.163931	0.12232	13.53	0	0	0	-8.3595	1467.01	7757.01	37.1299	1480.72	15442.2	1480.72
1	1393	697.607	-8.92923	5278.71	2.94537	12715.7	0.00778677	1.36767	0.00946515	0.205032	0.78588	0.00016158	0.00930357	5.11764	5.11521	0.78613	0.991755	0.0082453	0	1.4892	1.4892	1.21556	1.03153	0.028452	22.8292	0.0170711	0.00922096	1956.2	5.76584	332.147	0.294932	0.000150549	0.0161762	3.45e-06	0.000198697	0.0228458	0.163926	0.122319	13.53	0	0	0	-8.36021	1467.29	7756.95	37.128	1480.95	15442.4	1480.95
1	1393	696.692	-8.93012	5278.55	2.94507	12689.1	0.00778687	1.36655	0.00947469	0.20525	0.785651	0.000161418	0.00931327	5.10551	5.10334	0.78704	0.991724	0.00827635	0	1.49097	1.49097	1.21677	1.03338	0.0284448	22.8493	0.0170367	0.00918368	1954.11	5.73914	331.27	0.294932	0.000149931	0.0161759	3.46e-06	0.000199683	0.0228449	0.163921	0.122318	13.53	0	0	0	-8.36091	1467.57	7756.89	37.1262	1481.17	15442.5	1481.17
1	1393	695.777	-8.93101	5278.39	2.94476	12662.5	0.00778697	1.36543	0.00948427	0.205468	0.785422	0.000161255	0.00932301	5.0934	5.0915	0.787955	0.991693	0.00830738	0	1.49275	1.49275	1.21798	1.03524	0.0284375	22.8694	0.0170024	0.00914651	1952.01	5.71255	330.395	0.294932	0.000149315	0.0161755	3.47e-06	0.000200672	0.022844	0.163916	0.122317	13.53	0	0	0	-8.36162	1467.85	7756.83	37.1245	1481.4	15442.7	1481.4
1	1393	694.861	-8.9319	5278.23	2.94446	12636	0.00778707	1.36431	0.00949389	0.205686	0.785192	0.000161093	0.0093328	5.08132	5.07969	0.788875	0.991662	0.0083384	0	1.49454	1.49454	1.2192	1.0371	0.0284302	22.8897	0.0169681	0.00910944	1949.92	5.68609	329.524	0.294932	0.000148701	0.0161751	3.48e-06	0.000201663	0.022843	0.163911	0.122316	13.53	0	0	0	-8.36233	1468.13	7756.77	37.1227	1481.63	15442.9	1481.63
1	1393	693.946	-8.93279	5278.07	2.94415	12609.4	0.00778716	1.3632	0.00950357	0.205905	0.784962	0.000160932	0.00934264	5.06927	5.06791	0.789799	0.991631	0.00836939	0	1.49633	1.49633	1.22043	1.03896	0.0284227	22.91	0.0169338	0.00907247	1947.83	5.65973	328.655	0.294932	0.000148088	0.0161747	3.49e-06	0.000202657	0.0228421	0.163906	0.122315	13.53	0	0	0	-8.36304	1468.42	7756.7	37.121	1481.86	15443	1481.86
1	1393	693.03	-8.93368	5277.91	2.94384	12582.9	0.00778725	1.36208	0.00951329	0.206124	0.784731	0.00016077	0.00935252	5.05725	5.05616	0.790728	0.9916	0.00840036	0	1.49814	1.49814	1.22166	1.04083	0.0284152	22.9304	0.0168995	0.00903561	1945.74	5.6335	327.79	0.294932	0.000147477	0.0161743	3.5e-06	0.000203653	0.0228412	0.163902	0.122314	13.53	0	0	0	-8.36374	1468.7	7756.64	37.1193	1482.09	15443.2	1482.09
1	1393	692.115	-8.93458	5277.75	2.94354	12556.5	0.00778735	1.36097	0.00952307	0.206344	0.7845	0.000160609	0.00936246	5.04525	5.04443	0.791661	0.991569	0.00843131	0	1.49995	1.49995	1.2229	1.04271	0.0284077	22.9509	0.0168652	0.00899886	1943.66	5.60737	326.927	0.294932	0.000146868	0.0161739	3.51e-06	0.000204652	0.0228402	0.163897	0.122312	13.53	0	0	0	-8.36445	1468.98	7756.58	37.1177	1482.32	15443.4	1482.32
1	1393	691.2	-8.93547	5277.59	2.94323	12530	0.00778744	1.35986	0.00953289	0.206564	0.784268	0.000160448	0.00937244	5.03328	5.03273	0.792599	0.991538	0.00846224	0	1.50177	1.50177	1.22415	1.04459	0.0284001	22.9715	0.0168309	0.0089622	1941.57	5.58136	326.067	0.294932	0.000146261	0.0161735	3.52e-06	0.000205653	0.0228393	0.163892	0.122311	13.53	0	0	0	-8.36516	1469.26	7756.52	37.116	1482.55	15443.5	1482.55
1	1393	690.284	-8.93637	5277.43	2.94292	12503.6	0.00778753	1.35875	0.00954276	0.206785	0.784036	0.000160287	0.00938248	5.02134	5.02106	0.793541	0.991507	0.00849316	0	1.5036	1.5036	1.2254	1.04647	0.0283924	22.9922	0.0167967	0.00892565	1939.49	5.55547	325.211	0.294932	0.000145655	0.0161731	3.53e-06	0.000206657	0.0228383	0.163887	0.12231	13.53	0	0	0	-8.36587	1469.54	7756.45	37.1144	1482.78	15443.7	1482.78
1	1393	689.369	-8.93726	5277.26	2.94261	12477.2	0.00778762	1.35765	0.00955268	0.207005	0.783804	0.000160126	0.00939256	5.00942	5.00941	0.794488	0.991476	0.00852405	0	1.50545	1.50545	1.22666	1.04836	0.0283846	23.013	0.0167624	0.00888921	1937.4	5.52968	324.357	0.294932	0.000145052	0.0161727	3.54e-06	0.000207664	0.0228374	0.163882	0.122308	13.53	0	0	0	-8.36657	1469.82	7756.39	37.1129	1483.01	15443.8	1483.01
1	1393	688.453	-8.93816	5277.1	2.94229	12450.8	0.0077877	1.35654	0.00956265	0.207227	0.783571	0.000159965	0.00940269	4.99753	4.9978	0.795439	0.991445	0.00855493	0	1.5073	1.5073	1.22793	1.05026	0.0283768	23.0339	0.0167282	0.00885287	1935.32	5.50401	323.506	0.294932	0.00014445	0.0161723	3.55e-06	0.000208673	0.0228364	0.163877	0.122307	13.53	0	0	0	-8.36728	1470.11	7756.33	37.1113	1483.24	15444	1483.24
1	1393	687.538	-8.93906	5276.93	2.94198	12424.5	0.00778779	1.35544	0.00957267	0.207448	0.783337	0.000159805	0.00941287	4.98567	4.98621	0.796396	0.991414	0.00858578	0	1.50915	1.50915	1.2292	1.05215	0.0283689	23.0548	0.0166939	0.00881663	1933.24	5.47846	322.658	0.294932	0.000143849	0.0161718	3.56e-06	0.000209684	0.0228354	0.163872	0.122306	13.53	0	0	0	-8.36799	1470.39	7756.26	37.1098	1483.47	15444.1	1483.47
1	1393	686.623	-8.93996	5276.76	2.94167	12398.2	0.00778787	1.35433	0.00958274	0.20767	0.783103	0.000159645	0.00942309	4.97384	4.97465	0.797356	0.991383	0.00861662	0	1.51102	1.51102	1.23048	1.05406	0.0283609	23.0759	0.0166597	0.0087805	1931.16	5.45301	321.813	0.294932	0.000143251	0.0161714	3.57e-06	0.000210699	0.0228344	0.163868	0.122304	13.53	0	0	0	-8.3687	1470.67	7756.2	37.1083	1483.7	15444.3	1483.7
1	1393	685.707	-8.94086	5276.6	2.94135	12371.9	0.00778796	1.35323	0.00959286	0.207893	0.782869	0.000159485	0.00943337	4.96203	4.96311	0.798322	0.991353	0.00864744	0	1.5129	1.5129	1.23177	1.05597	0.0283529	23.097	0.0166254	0.00874446	1929.08	5.42767	320.97	0.294932	0.000142654	0.016171	3.58e-06	0.000211716	0.0228334	0.163863	0.122302	13.53	0	0	0	-8.3694	1470.95	7756.14	37.1069	1483.93	15444.5	1483.93
1	1393	684.792	-8.94176	5276.43	2.94104	12345.6	0.00778804	1.35213	0.00960302	0.208116	0.782634	0.000159326	0.0094437	4.95025	4.9516	0.799292	0.991322	0.00867823	0	1.51479	1.51479	1.23306	1.05788	0.0283449	23.1182	0.0165912	0.00870854	1927.01	5.40245	320.131	0.294931	0.000142059	0.0161705	3.59e-06	0.000212735	0.0228324	0.163858	0.122301	13.53	0	0	0	-8.37011	1471.24	7756.07	37.1055	1484.16	15444.6	1484.16
1	1393	683.877	-8.94267	5276.26	2.94072	12319.4	0.00778812	1.35103	0.00961324	0.208339	0.782399	0.000159166	0.00945407	4.93849	4.94012	0.800266	0.991291	0.00870902	0	1.51668	1.51668	1.23436	1.0598	0.0283367	23.1395	0.016557	0.00867271	1924.93	5.37733	319.294	0.294931	0.000141466	0.0161701	3.6e-06	0.000213758	0.0228314	0.163853	0.122299	13.53	0	0	0	-8.37082	1471.52	7756.01	37.1041	1484.39	15444.8	1484.39
1	1393	682.961	-8.94357	5276.09	2.94041	12293.2	0.0077882	1.34994	0.00962351	0.208563	0.782164	0.000159007	0.0094645	4.92676	4.92867	0.801246	0.99126	0.00873978	0	1.51859	1.51859	1.23567	1.06172	0.0283285	23.1609	0.0165228	0.00863699	1922.86	5.35233	318.46	0.294931	0.000140874	0.0161697	3.61e-06	0.000214783	0.0228303	0.163848	0.122297	13.53	0	0	0	-8.37153	1471.8	7755.94	37.1027	1484.62	15444.9	1484.62
1	1393	682.046	-8.94448	5275.92	2.94009	12267	0.00778827	1.34884	0.00963383	0.208787	0.781928	0.000158848	0.00947498	4.91506	4.91725	0.80223	0.991229	0.00877052	0	1.5205	1.5205	1.23698	1.06365	0.0283202	23.1824	0.0164886	0.00860137	1920.78	5.32743	317.629	0.294931	0.000140284	0.0161692	3.62e-06	0.00021581	0.0228293	0.163844	0.122296	13.53	0	0	0	-8.37223	1472.08	7755.88	37.1014	1484.85	15445	1484.85
1	1393	681.13	-8.94538	5275.74	2.93977	12240.9	0.00778835	1.34775	0.00964419	0.209011	0.781691	0.000158689	0.0094855	4.90338	4.90585	0.803219	0.991199	0.00880124	0	1.52243	1.52243	1.2383	1.06558	0.0283119	23.204	0.0164544	0.00856586	1918.71	5.30264	316.801	0.294931	0.000139696	0.0161688	3.63e-06	0.000216841	0.0228283	0.163839	0.122294	13.53	0	0	0	-8.37294	1472.37	7755.82	37.1001	1485.09	15445.2	1485.09
1	1393	680.215	-8.94629	5275.57	2.93945	12214.7	0.00778842	1.34666	0.00965461	0.209236	0.781454	0.000158531	0.00949608	4.89173	4.89448	0.804212	0.991168	0.00883195	0	1.52436	1.52436	1.23962	1.06752	0.0283035	23.2257	0.0164202	0.00853045	1916.64	5.27796	315.975	0.294931	0.00013911	0.0161683	3.64e-06	0.000217874	0.0228272	0.163834	0.122292	13.53	0	0	0	-8.37365	1472.65	7755.75	37.0988	1485.32	15445.3	1485.32
1	1393	679.3	-8.9472	5275.39	2.93913	12188.6	0.0077885	1.34557	0.00966507	0.209462	0.781217	0.000158372	0.0095067	4.88011	4.88313	0.80521	0.991137	0.00886263	0	1.5263	1.5263	1.24095	1.06946	0.028295	23.2475	0.0163861	0.00849514	1914.57	5.25339	315.153	0.294931	0.000138525	0.0161679	3.65e-06	0.00021891	0.0228261	0.16383	0.12229	13.53	0	0	0	-8.37436	1472.93	7755.69	37.0976	1485.55	15445.5	1485.55
1	1393	678.384	-8.94811	5275.22	2.93881	12162.5	0.00778857	1.34448	0.00967559	0.209687	0.780979	0.000158214	0.00951737	4.86851	4.87181	0.806213	0.991107	0.0088933	0	1.52825	1.52825	1.24229	1.07141	0.0282865	23.2694	0.0163519	0.00845993	1912.5	5.22892	314.333	0.294931	0.000137942	0.0161674	3.66e-06	0.000219949	0.0228251	0.163825	0.122288	13.53	0	0	0	-8.37506	1473.21	7755.62	37.0963	1485.78	15445.6	1485.78
1	1393	677.469	-8.94902	5275.04	2.93849	12136.5	0.00778864	1.34339	0.00968616	0.209914	0.78074	0.000158056	0.0095281	4.85694	4.86052	0.807221	0.991076	0.00892395	0	1.53021	1.53021	1.24364	1.07336	0.0282779	23.2913	0.0163178	0.00842483	1910.44	5.20456	313.515	0.294931	0.000137361	0.0161669	3.67e-06	0.00022099	0.022824	0.16382	0.122286	13.53	0	0	0	-8.37577	1473.5	7755.55	37.0951	1486.02	15445.8	1486.02
1	1393	676.553	-8.94993	5274.86	2.93816	12110.5	0.00778871	1.34231	0.00969677	0.21014	0.780501	0.000157899	0.00953888	4.8454	4.84925	0.808233	0.991045	0.00895458	0	1.53218	1.53218	1.24499	1.07532	0.0282692	23.3134	0.0162836	0.00838983	1908.37	5.18031	312.701	0.294931	0.000136781	0.0161664	3.68e-06	0.000222035	0.0228229	0.163815	0.122284	13.53	0	0	0	-8.37648	1473.78	7755.49	37.094	1486.25	15445.9	1486.25
1	1393	675.638	-8.95085	5274.68	2.93784	12084.5	0.00778878	1.34122	0.00970744	0.210367	0.780262	0.000157741	0.0095497	4.83388	4.83802	0.80925	0.991015	0.00898519	0	1.53416	1.53416	1.24635	1.07728	0.0282605	23.3356	0.0162495	0.00835493	1906.31	5.15616	311.889	0.29493	0.000136203	0.016166	3.68e-06	0.000223082	0.0228218	0.163811	0.122282	13.53	0	0	0	-8.37719	1474.06	7755.42	37.0928	1486.48	15446.1	1486.48
1	1393	674.723	-8.95176	5274.5	2.93752	12058.5	0.00778885	1.34014	0.00971816	0.210595	0.780022	0.000157584	0.00956058	4.82239	4.8268	0.810272	0.990984	0.00901579	0	1.53615	1.53615	1.24771	1.07925	0.0282517	23.3578	0.0162154	0.00832013	1904.24	5.13211	311.079	0.29493	0.000135627	0.0161655	3.69e-06	0.000224132	0.0228207	0.163806	0.12228	13.53	0	0	0	-8.37789	1474.35	7755.36	37.0917	1486.72	15446.2	1486.72
1	1393	673.807	-8.95268	5274.32	2.93719	12032.5	0.00778891	1.33906	0.00972893	0.210822	0.779782	0.000157427	0.0095715	4.81092	4.81562	0.811299	0.990954	0.00904636	0	1.53815	1.53815	1.24908	1.08123	0.0282428	23.3802	0.0161813	0.00828544	1902.18	5.10818	310.273	0.29493	0.000135053	0.016165	3.7e-06	0.000225185	0.0228196	0.163801	0.122278	13.53	0	0	0	-8.3786	1474.63	7755.29	37.0907	1486.95	15446.3	1486.95
1	1393	672.892	-8.9536	5274.14	2.93686	12006.6	0.00778898	1.33798	0.00973975	0.211051	0.779541	0.00015727	0.00958248	4.79948	4.80446	0.81233	0.990923	0.00907692	0	1.54016	1.54016	1.25046	1.0832	0.0282339	23.4026	0.0161472	0.00825085	1900.12	5.08434	309.469	0.29493	0.00013448	0.0161645	3.71e-06	0.00022624	0.0228185	0.163797	0.122275	13.53	0	0	0	-8.37931	1474.91	7755.23	37.0896	1487.18	15446.5	1487.18
1	1393	671.977	-8.95451	5273.96	2.93654	11980.7	0.00778904	1.3369	0.00975062	0.211279	0.7793	0.000157113	0.00959351	4.78806	4.79333	0.813367	0.990893	0.00910746	0	1.54218	1.54218	1.25185	1.08519	0.0282249	23.4251	0.0161131	0.00821636	1898.06	5.06061	308.668	0.29493	0.00013391	0.016164	3.72e-06	0.000227299	0.0228173	0.163792	0.122273	13.53	0	0	0	-8.38002	1475.2	7755.16	37.0886	1487.42	15446.6	1487.42
1	1393	671.061	-8.95543	5273.77	2.93621	11954.8	0.0077891	1.33583	0.00976154	0.211508	0.779059	0.000156956	0.00960458	4.77668	4.78222	0.814408	0.990862	0.00913797	0	1.54421	1.54421	1.25324	1.08717	0.0282159	23.4478	0.0160791	0.00818197	1896.01	5.03698	307.869	0.29493	0.00013334	0.0161635	3.73e-06	0.00022836	0.0228162	0.163788	0.122271	13.53	0	0	0	-8.38072	1475.48	7755.09	37.0876	1487.65	15446.7	1487.65
1	1393	670.146	-8.95635	5273.59	2.93588	11929	0.00778916	1.33475	0.00977251	0.211738	0.778817	0.0001568	0.00961571	4.76531	4.77114	0.815454	0.990832	0.00916848	0	1.54624	1.54624	1.25464	1.08917	0.0282068	23.4705	0.016045	0.00814769	1893.95	5.01346	307.073	0.29493	0.000132773	0.016163	3.74e-06	0.000229425	0.022815	0.163783	0.122268	13.53	0	0	0	-8.38143	1475.76	7755.03	37.0866	1487.89	15446.9	1487.89
1	1393	669.23	-8.95727	5273.4	2.93555	11903.2	0.00778922	1.33368	0.00978354	0.211968	0.778574	0.000156644	0.00962689	4.75397	4.76009	0.816505	0.990801	0.00919896	0	1.54829	1.54829	1.25605	1.09117	0.0281976	23.4933	0.016011	0.0081135	1891.89	4.99004	306.28	0.29493	0.000132207	0.0161625	3.75e-06	0.000230492	0.0228139	0.163778	0.122266	13.53	0	0	0	-8.38214	1476.05	7754.96	37.0857	1488.12	15447	1488.12
1	1393	668.315	-8.9582	5273.22	2.93522	11877.4	0.00778927	1.33261	0.00979461	0.212198	0.778331	0.000156488	0.00963812	4.74266	4.74906	0.81756	0.990771	0.00922943	0	1.55035	1.55035	1.25746	1.09317	0.0281884	23.5162	0.0159769	0.00807942	1889.84	4.96672	305.489	0.29493	0.000131643	0.016162	3.76e-06	0.000231563	0.0228127	0.163774	0.122263	13.53	0	0	0	-8.38285	1476.33	7754.89	37.0848	1488.36	15447.1	1488.36
1	1393	667.4	-8.95912	5273.03	2.93489	11851.6	0.00778933	1.33154	0.00980574	0.212429	0.778087	0.000156332	0.00964941	4.73138	4.73806	0.818621	0.99074	0.00925988	0	1.55241	1.55241	1.25888	1.09518	0.0281791	23.5393	0.0159429	0.00804544	1887.79	4.9435	304.701	0.29493	0.000131081	0.0161614	3.77e-06	0.000232636	0.0228115	0.163769	0.122261	13.53	0	0	0	-8.38355	1476.61	7754.82	37.0839	1488.59	15447.3	1488.59
1	1393	666.484	-8.96004	5272.84	2.93455	11825.9	0.00778938	1.33047	0.00981692	0.21266	0.777843	0.000156177	0.00966074	4.72012	4.72708	0.819686	0.99071	0.00929031	0	1.55449	1.55449	1.2603	1.09719	0.0281697	23.5624	0.0159089	0.00801156	1885.74	4.92038	303.916	0.294929	0.00013052	0.0161609	3.78e-06	0.000233712	0.0228104	0.163765	0.122258	13.53	0	0	0	-8.38426	1476.9	7754.76	37.0831	1488.83	15447.4	1488.83
1	1393	665.569	-8.96097	5272.65	2.93422	11800.2	0.00778943	1.3294	0.00982815	0.212892	0.777599	0.000156021	0.00967213	4.70888	4.71613	0.820757	0.990679	0.00932072	0	1.55657	1.55657	1.26174	1.09921	0.0281603	23.5856	0.0158749	0.00797779	1883.69	4.89736	303.133	0.294929	0.000129961	0.0161604	3.79e-06	0.000234792	0.0228092	0.16376	0.122256	13.53	0	0	0	-8.38497	1477.18	7754.69	37.0822	1489.06	15447.5	1489.06
1	1393	664.653	-8.9619	5272.46	2.93389	11774.5	0.00778948	1.32834	0.00983943	0.213124	0.777354	0.000155866	0.00968356	4.69767	4.70521	0.821832	0.990649	0.00935111	0	1.55867	1.55867	1.26318	1.10124	0.0281508	23.6089	0.015841	0.00794411	1881.64	4.87445	302.352	0.294929	0.000129404	0.0161599	3.8e-06	0.000235874	0.022808	0.163756	0.122253	13.53	0	0	0	-8.38568	1477.47	7754.62	37.0815	1489.3	15447.6	1489.3
1	1393	663.738	-8.96282	5272.26	2.93355	11748.8	0.00778954	1.32727	0.00985076	0.213357	0.777108	0.000155711	0.00969505	4.68649	4.69431	0.822912	0.990619	0.00938149	0	1.56078	1.56078	1.26462	1.10327	0.0281412	23.6323	0.015807	0.00791054	1879.59	4.85163	301.574	0.294929	0.000128848	0.0161593	3.81e-06	0.00023696	0.0228068	0.163751	0.12225	13.53	0	0	0	-8.38638	1477.75	7754.55	37.0807	1489.53	15447.8	1489.53
1	1393	662.823	-8.96375	5272.07	2.93321	11723.2	0.00778958	1.32621	0.00986215	0.21359	0.776862	0.000155556	0.00970659	4.67533	4.68344	0.823997	0.990588	0.00941185	0	1.56289	1.56289	1.26608	1.1053	0.0281316	23.6558	0.0157731	0.00787706	1877.54	4.82891	300.799	0.294929	0.000128294	0.0161588	3.81e-06	0.000238048	0.0228055	0.163747	0.122247	13.53	0	0	0	-8.38709	1478.03	7754.48	37.0799	1489.77	15447.9	1489.77
1	1393	661.907	-8.96468	5271.87	2.93288	11697.5	0.00778963	1.32515	0.00987358	0.213823	0.776616	0.000155402	0.00971818	4.66419	4.67259	0.825087	0.990558	0.00944219	0	1.56502	1.56502	1.26754	1.10734	0.028122	23.6795	0.0157391	0.00784369	1875.5	4.80629	300.026	0.294929	0.000127742	0.0161582	3.82e-06	0.00023914	0.0228043	0.163742	0.122245	13.53	0	0	0	-8.3878	1478.32	7754.42	37.0792	1490.01	15448	1490.01
1	1393	660.992	-8.96561	5271.68	2.93254	11671.9	0.00778967	1.32409	0.00988507	0.214057	0.776369	0.000155247	0.00972982	4.65308	4.66177	0.826182	0.990527	0.00947251	0	1.56715	1.56715	1.269	1.10939	0.0281122	23.7032	0.0157052	0.00781042	1873.45	4.78377	299.255	0.294929	0.000127192	0.0161577	3.83e-06	0.000240234	0.0228031	0.163738	0.122242	13.53	0	0	0	-8.38851	1478.6	7754.35	37.0786	1490.24	15448.1	1490.24
1	1393	660.077	-8.96655	5271.48	2.9322	11646.4	0.00778972	1.32303	0.00989661	0.214291	0.776122	0.000155093	0.00974152	4.642	4.65097	0.827283	0.990497	0.00950282	0	1.5693	1.5693	1.27048	1.11144	0.0281024	23.727	0.0156713	0.00777725	1871.41	4.76135	298.488	0.294929	0.000126643	0.0161571	3.84e-06	0.000241332	0.0228018	0.163733	0.122239	13.53	0	0	0	-8.38921	1478.89	7754.28	37.0779	1490.48	15448.2	1490.48
1	1393	659.161	-8.96748	5271.28	2.93186	11620.8	0.00778976	1.32197	0.00990821	0.214526	0.775874	0.000154939	0.00975327	4.63094	4.6402	0.828388	0.990467	0.00953311	0	1.57145	1.57145	1.27196	1.11349	0.0280926	23.7509	0.0156374	0.00774418	1869.37	4.73902	297.722	0.294928	0.000126096	0.0161566	3.85e-06	0.000242433	0.0228006	0.163729	0.122236	13.53	0	0	0	-8.38992	1479.17	7754.21	37.0773	1490.72	15448.4	1490.72
1	1393	658.246	-8.96841	5271.08	2.93152	11595.3	0.0077898	1.32092	0.00991985	0.214761	0.775625	0.000154785	0.00976507	4.61991	4.62946	0.829498	0.990437	0.00956338	0	1.57362	1.57362	1.27345	1.11555	0.0280826	23.7749	0.0156035	0.00771121	1867.33	4.71679	296.959	0.294928	0.00012555	0.016156	3.86e-06	0.000243537	0.0227993	0.163724	0.122233	13.53	0	0	0	-8.39063	1479.46	7754.14	37.0767	1490.95	15448.5	1490.95
1	1393	657.33	-8.96935	5270.88	2.93118	11569.8	0.00778984	1.31987	0.00993155	0.214997	0.775377	0.000154631	0.00977692	4.6089	4.61874	0.830613	0.990406	0.00959363	0	1.57579	1.57579	1.27494	1.11762	0.0280727	23.7991	0.0155697	0.00767834	1865.29	4.69466	296.199	0.294928	0.000125007	0.0161554	3.87e-06	0.000244644	0.022798	0.16372	0.12223	13.53	0	0	0	-8.39134	1479.74	7754.07	37.0761	1491.19	15448.6	1491.19
1	1393	656.415	-8.97029	5270.68	2.93083	11544.4	0.00778987	1.31882	0.0099433	0.215233	0.775127	0.000154478	0.00978883	4.59792	4.60804	0.831733	0.990376	0.00962387	0	1.57798	1.57798	1.27645	1.11969	0.0280626	23.8233	0.0155359	0.00764557	1863.25	4.67262	295.441	0.294928	0.000124465	0.0161548	3.88e-06	0.000245755	0.0227968	0.163716	0.122227	13.53	0	0	0	-8.39204	1480.03	7754	37.0756	1491.43	15448.7	1491.43
1	1393	655.5	-8.97122	5270.48	2.93049	11519	0.00778991	1.31776	0.00995511	0.21547	0.774877	0.000154324	0.00980078	4.58696	4.59737	0.832858	0.990346	0.00965409	0	1.58017	1.58017	1.27795	1.12177	0.0280525	23.8476	0.015502	0.00761291	1861.21	4.65068	294.685	0.294928	0.000123924	0.0161543	3.89e-06	0.000246869	0.0227955	0.163711	0.122223	13.53	0	0	0	-8.39275	1480.31	7753.93	37.075	1491.67	15448.8	1491.67
1	1393	654.584	-8.97216	5270.28	2.93015	11493.5	0.00778995	1.31672	0.00996697	0.215707	0.774627	0.000154171	0.00981279	4.57603	4.58673	0.833988	0.990316	0.00968429	0	1.58238	1.58238	1.27947	1.12385	0.0280423	23.872	0.0154682	0.00758034	1859.18	4.62884	293.932	0.294928	0.000123386	0.0161537	3.9e-06	0.000247985	0.0227942	0.163707	0.12222	13.53	0	0	0	-8.39346	1480.6	7753.86	37.0746	1491.91	15448.9	1491.91
1	1393	653.669	-8.9731	5270.07	2.9298	11468.2	0.00778998	1.31567	0.00997888	0.215944	0.774376	0.000154018	0.00982486	4.56512	4.57611	0.835123	0.990286	0.00971448	0	1.58459	1.58459	1.28099	1.12594	0.0280321	23.8966	0.0154344	0.00754787	1857.14	4.60709	293.181	0.294928	0.000122849	0.0161531	3.91e-06	0.000249106	0.0227929	0.163702	0.122217	13.53	0	0	0	-8.39417	1480.88	7753.79	37.0741	1492.14	15449.1	1492.14
1	1393	652.754	-8.97405	5269.87	2.92945	11442.8	0.00779001	1.31462	0.00999084	0.216182	0.774125	0.000153865	0.00983697	4.55423	4.56552	0.836264	0.990255	0.00974464	0	1.58682	1.58682	1.28252	1.12804	0.0280218	23.9212	0.0154007	0.0075155	1855.11	4.58543	292.433	0.294927	0.000122313	0.0161525	3.91e-06	0.000250229	0.0227916	0.163698	0.122214	13.53	0	0	0	-8.39487	1481.17	7753.72	37.0737	1492.38	15449.2	1492.38
1	1393	651.838	-8.97499	5269.66	2.92911	11417.5	0.00779004	1.31358	0.0100029	0.21642	0.773873	0.000153713	0.00984914	4.54337	4.55495	0.837409	0.990225	0.00977479	0	1.58905	1.58905	1.28406	1.13014	0.0280115	23.946	0.0153669	0.00748324	1853.08	4.56387	291.687	0.294927	0.00012178	0.0161519	3.92e-06	0.000251356	0.0227902	0.163694	0.12221	13.53	0	0	0	-8.39558	1481.45	7753.65	37.0733	1492.62	15449.3	1492.62
1	1393	650.923	-8.97593	5269.45	2.92876	11392.2	0.00779007	1.31254	0.0100149	0.216659	0.773621	0.00015356	0.00986137	4.53254	4.54441	0.83856	0.990195	0.00980493	0	1.5913	1.5913	1.28561	1.13224	0.0280011	23.9708	0.0153332	0.00745107	1851.05	4.5424	290.943	0.294927	0.000121248	0.0161513	3.93e-06	0.000252486	0.0227889	0.163689	0.122207	13.53	0	0	0	-8.39629	1481.74	7753.58	37.0729	1492.86	15449.4	1492.86
1	1393	650.007	-8.97688	5269.24	2.92841	11366.9	0.00779009	1.3115	0.010027	0.216898	0.773368	0.000153408	0.00987364	4.52173	4.53389	0.839715	0.990165	0.00983505	0	1.59355	1.59355	1.28716	1.13435	0.0279906	23.9958	0.0152994	0.007419	1849.02	4.52103	290.202	0.294927	0.000120717	0.0161507	3.94e-06	0.000253619	0.0227876	0.163685	0.122203	13.53	0	0	0	-8.397	1482.02	7753.51	37.0725	1493.1	15449.5	1493.1
1	1393	649.092	-8.97782	5269.03	2.92806	11341.6	0.00779012	1.31046	0.0100392	0.217138	0.773114	0.000153256	0.00988597	4.51094	4.52339	0.840876	0.990135	0.00986515	0	1.59582	1.59582	1.28872	1.13647	0.0279801	24.0208	0.0152657	0.00738704	1846.99	4.49975	289.463	0.294927	0.000120189	0.01615	3.95e-06	0.000254755	0.0227862	0.163681	0.1222	13.53	0	0	0	-8.3977	1482.31	7753.44	37.0722	1493.34	15449.6	1493.34
1	1393	648.177	-8.97877	5268.82	2.9277	11316.4	0.00779014	1.30942	0.0100515	0.217378	0.77286	0.000153104	0.00989835	4.50018	4.51292	0.842042	0.990105	0.00989523	0	1.5981	1.5981	1.29028	1.13859	0.0279695	24.046	0.015232	0.00735517	1844.96	4.47856	288.726	0.294927	0.000119662	0.0161494	3.96e-06	0.000255895	0.0227848	0.163676	0.122196	13.53	0	0	0	-8.39841	1482.6	7753.37	37.0719	1493.58	15449.7	1493.58
1	1393	647.261	-8.97972	5268.6	2.92735	11291.2	0.00779016	1.30838	0.0100637	0.217619	0.772606	0.000152952	0.00991079	4.48944	4.50248	0.843213	0.990075	0.0099253	0	1.60038	1.60038	1.29186	1.14071	0.0279588	24.0713	0.0151984	0.0073234	1842.94	4.45746	287.992	0.294927	0.000119137	0.0161488	3.97e-06	0.000257039	0.0227835	0.163672	0.122193	13.53	0	0	0	-8.39912	1482.88	7753.29	37.0716	1493.82	15449.8	1493.82
1	1393	646.346	-8.98067	5268.39	2.927	11266	0.00779018	1.30735	0.0100761	0.21786	0.772351	0.000152801	0.00992328	4.47873	4.49206	0.84439	0.990045	0.00995535	0	1.60268	1.60268	1.29344	1.14285	0.0279481	24.0967	0.0151647	0.00729173	1840.91	4.43646	287.26	0.294926	0.000118613	0.0161482	3.98e-06	0.000258185	0.0227821	0.163668	0.122189	13.53	0	0	0	-8.39983	1483.17	7753.22	37.0714	1494.06	15449.9	1494.06
1	1393	645.43	-8.98162	5268.17	2.92664	11240.8	0.0077902	1.30632	0.0100885	0.218101	0.772096	0.000152649	0.00993582	4.46804	4.48166	0.845571	0.990015	0.00998538	0	1.60499	1.60499	1.29502	1.14499	0.0279374	24.1222	0.0151311	0.00726016	1838.89	4.41554	286.53	0.294926	0.000118091	0.0161475	3.98e-06	0.000259335	0.0227807	0.163663	0.122185	13.53	0	0	0	-8.40053	1483.45	7753.15	37.0712	1494.3	15450	1494.3
1	1393	644.515	-8.98257	5267.96	2.92629	11215.7	0.00779022	1.30528	0.0101009	0.218343	0.77184	0.000152498	0.00994842	4.45738	4.47129	0.846758	0.989985	0.0100154	0	1.60731	1.60731	1.29662	1.14713	0.0279265	24.1478	0.0150975	0.00722869	1836.87	4.39472	285.803	0.294926	0.000117571	0.0161469	3.99e-06	0.000260489	0.0227793	0.163659	0.122181	13.53	0	0	0	-8.40124	1483.74	7753.08	37.071	1494.54	15450.1	1494.54
1	1393	643.6	-8.98352	5267.74	2.92593	11190.6	0.00779023	1.30425	0.0101134	0.218586	0.771583	0.000152347	0.00996107	4.44674	4.46095	0.84795	0.989955	0.0100454	0	1.60964	1.60964	1.29822	1.14928	0.0279156	24.1735	0.0150639	0.00719731	1834.84	4.37398	285.078	0.294926	0.000117052	0.0161462	4e-06	0.000261646	0.0227779	0.163655	0.122178	13.53	0	0	0	-8.40195	1484.03	7753.01	37.0708	1494.78	15450.2	1494.78
1	1393	642.684	-8.98447	5267.52	2.92557	11165.5	0.00779024	1.30323	0.010126	0.218828	0.771327	0.000152196	0.00997378	4.43613	4.45062	0.849147	0.989925	0.0100754	0	1.61198	1.61198	1.29983	1.15143	0.0279047	24.1993	0.0150303	0.00716604	1832.82	4.35334	284.355	0.294926	0.000116535	0.0161456	4.01e-06	0.000262806	0.0227765	0.163651	0.122174	13.53	0	0	0	-8.40266	1484.31	7752.93	37.0707	1495.03	15450.3	1495.03
1	1393	641.769	-8.98543	5267.3	2.92522	11140.5	0.00779026	1.3022	0.0101386	0.219072	0.771069	0.000152046	0.00998654	4.42554	4.44033	0.850349	0.989895	0.0101053	0	1.61433	1.61433	1.30145	1.15359	0.0278937	24.2252	0.0149967	0.00713486	1830.81	4.33279	283.635	0.294926	0.00011602	0.0161449	4.02e-06	0.00026397	0.0227751	0.163647	0.12217	13.53	0	0	0	-8.40337	1484.6	7752.86	37.0706	1495.27	15450.4	1495.27
1	1393	640.854	-8.98638	5267.08	2.92486	11115.5	0.00779027	1.30117	0.0101512	0.219316	0.770811	0.000151895	0.00999935	4.41497	4.43005	0.851557	0.989865	0.0101353	0	1.61669	1.61669	1.30307	1.15576	0.0278826	24.2512	0.0149632	0.00710379	1828.79	4.31232	282.916	0.294926	0.000115506	0.0161443	4.03e-06	0.000265138	0.0227737	0.163642	0.122166	13.53	0	0	0	-8.40407	1484.88	7752.79	37.0705	1495.51	15450.5	1495.51
1	1393	639.938	-8.98734	5266.86	2.9245	11090.4	0.00779027	1.30015	0.010164	0.21956	0.770553	0.000151745	0.0100122	4.40443	4.4198	0.85277	0.989835	0.0101652	0	1.61906	1.61906	1.3047	1.15793	0.0278715	24.2774	0.0149297	0.00707281	1826.77	4.29195	282.2	0.294925	0.000114994	0.0161436	4.04e-06	0.000266309	0.0227722	0.163638	0.122162	13.53	0	0	0	-8.40478	1485.17	7752.71	37.0704	1495.75	15450.6	1495.75
1	1393	639.023	-8.9883	5266.63	2.92413	11065.5	0.00779028	1.29913	0.0101767	0.219805	0.770294	0.000151595	0.0100251	4.39391	4.40958	0.853988	0.989805	0.0101952	0	1.62144	1.62144	1.30634	1.16011	0.0278603	24.3037	0.0148962	0.00704193	1824.76	4.27166	281.487	0.294925	0.000114484	0.0161429	4.04e-06	0.000267483	0.0227708	0.163634	0.122158	13.53	0	0	0	-8.40549	1485.46	7752.64	37.0704	1495.99	15450.7	1495.99
1	1393	638.107	-8.98926	5266.41	2.92377	11040.5	0.00779029	1.29811	0.0101896	0.22005	0.770034	0.000151444	0.0100381	4.38341	4.39938	0.855212	0.989775	0.0102251	0	1.62383	1.62383	1.30798	1.1623	0.0278491	24.33	0.0148627	0.00701115	1822.74	4.25146	280.775	0.294925	0.000113975	0.0161422	4.05e-06	0.000268661	0.0227693	0.16363	0.122154	13.53	0	0	0	-8.4062	1485.74	7752.57	37.0704	1496.23	15450.8	1496.23
1	1393	637.192	-8.99022	5266.18	2.92341	11015.6	0.00779029	1.29709	0.0102025	0.220296	0.769774	0.000151295	0.0100512	4.37294	4.3892	0.856441	0.989745	0.0102549	0	1.62623	1.62623	1.30964	1.16448	0.0278378	24.3565	0.0148292	0.00698047	1820.73	4.23135	280.066	0.294925	0.000113468	0.0161416	4.06e-06	0.000269843	0.0227679	0.163626	0.122149	13.53	0	0	0	-8.4069	1486.03	7752.49	37.0704	1496.48	15450.9	1496.48
1	1393	636.277	-8.99118	5265.95	2.92304	10990.7	0.00779029	1.29607	0.0102154	0.220542	0.769513	0.000151145	0.0100642	4.36249	4.37905	0.857675	0.989715	0.0102848	0	1.62865	1.62865	1.3113	1.16668	0.0278264	24.3831	0.0147958	0.00694988	1818.72	4.21133	279.359	0.294925	0.000112962	0.0161409	4.07e-06	0.000271028	0.0227664	0.163621	0.122145	13.53	0	0	0	-8.40761	1486.32	7752.42	37.0705	1496.72	15451	1496.72
1	1393	635.361	-8.99214	5265.72	2.92268	10965.8	0.00779029	1.29505	0.0102284	0.220789	0.769252	0.000150995	0.0100774	4.35207	4.36892	0.858915	0.989685	0.0103147	0	1.63107	1.63107	1.31297	1.16888	0.027815	24.4098	0.0147624	0.00691939	1816.71	4.19139	278.654	0.294925	0.000112458	0.0161402	4.08e-06	0.000272217	0.0227649	0.163617	0.122141	13.53	0	0	0	-8.40832	1486.61	7752.34	37.0705	1496.96	15451	1496.96
1	1393	634.446	-8.99311	5265.49	2.92231	10941	0.00779029	1.29404	0.0102414	0.221036	0.768991	0.000150846	0.0100906	4.34167	4.35881	0.86016	0.989655	0.0103445	0	1.63351	1.63351	1.31464	1.17109	0.0278036	24.4366	0.014729	0.00688901	1814.7	4.17154	277.951	0.294925	0.000111956	0.0161395	4.09e-06	0.000273409	0.0227634	0.163613	0.122137	13.53	0	0	0	-8.40903	1486.89	7752.27	37.0706	1497.21	15451.1	1497.21
1	1393	633.53	-8.99407	5265.26	2.92194	10916.1	0.00779029	1.29302	0.0102545	0.221283	0.768729	0.000150697	0.0101038	4.33129	4.34873	0.86141	0.989626	0.0103743	0	1.63595	1.63595	1.31632	1.1733	0.027792	24.4636	0.0146956	0.00685871	1812.69	4.15178	277.25	0.294924	0.000111456	0.0161388	4.1e-06	0.000274605	0.0227619	0.163609	0.122132	13.53	0	0	0	-8.40973	1487.18	7752.19	37.0707	1497.45	15451.2	1497.45
1	1393	632.615	-8.99504	5265.03	2.92157	10891.3	0.00779028	1.29201	0.0102677	0.221532	0.768466	0.000150548	0.0101172	4.32094	4.33868	0.862666	0.989596	0.0104041	0	1.63841	1.63841	1.31801	1.17552	0.0277805	24.4906	0.0146623	0.00682852	1810.68	4.1321	276.552	0.294924	0.000110957	0.0161381	4.1e-06	0.000275805	0.0227604	0.163605	0.122128	13.53	0	0	0	-8.41044	1487.47	7752.12	37.0709	1497.69	15451.3	1497.69
1	1393	631.7	-8.996	5264.79	2.9212	10866.6	0.00779027	1.291	0.0102809	0.22178	0.768203	0.000150399	0.0101305	4.31061	4.32864	0.863927	0.989566	0.0104339	0	1.64088	1.64088	1.31971	1.17774	0.0277688	24.5178	0.0146289	0.00679842	1808.67	4.11251	275.855	0.294924	0.00011046	0.0161374	4.11e-06	0.000277009	0.0227589	0.163601	0.122123	13.53	0	0	0	-8.41115	1487.75	7752.04	37.0711	1497.94	15451.4	1497.94
1	1393	630.784	-8.99697	5264.56	2.92083	10841.8	0.00779026	1.28999	0.0102942	0.222029	0.767939	0.00015025	0.0101439	4.30031	4.31863	0.865194	0.989536	0.0104637	0	1.64336	1.64336	1.32142	1.17997	0.0277571	24.545	0.0145956	0.00676842	1806.67	4.093	275.161	0.294924	0.000109964	0.0161366	4.12e-06	0.000278216	0.0227574	0.163597	0.122119	13.53	0	0	0	-8.41186	1488.04	7751.97	37.0713	1498.18	15451.5	1498.18
1	1393	629.869	-8.99794	5264.32	2.92046	10817.1	0.00779025	1.28899	0.0103075	0.222279	0.767674	0.000150101	0.0101574	4.29002	4.30865	0.866466	0.989507	0.0104935	0	1.64585	1.64585	1.32313	1.18221	0.0277454	24.5724	0.0145623	0.00673852	1804.66	4.07358	274.469	0.294924	0.00010947	0.0161359	4.13e-06	0.000279427	0.0227558	0.163593	0.122114	13.53	0	0	0	-8.41256	1488.33	7751.89	37.0715	1498.43	15451.6	1498.43
1	1393	628.954	-8.99891	5264.08	2.92009	10792.4	0.00779024	1.28798	0.0103209	0.222529	0.76741	0.000149953	0.0101709	4.27977	4.29868	0.867744	0.989477	0.0105232	0	1.64835	1.64835	1.32485	1.18445	0.0277336	24.6	0.0145291	0.00670871	1802.66	4.05424	273.779	0.294924	0.000108977	0.0161352	4.14e-06	0.000280641	0.0227543	0.163589	0.12211	13.53	0	0	0	-8.41327	1488.62	7751.82	37.0718	1498.67	15451.6	1498.67
1	1393	628.038	-8.99988	5263.85	2.91971	10767.7	0.00779023	1.28698	0.0103343	0.222779	0.767144	0.000149805	0.0101845	4.26953	4.28874	0.869027	0.989447	0.0105529	0	1.65086	1.65086	1.32658	1.1867	0.0277217	24.6276	0.0144958	0.00667901	1800.66	4.03498	273.091	0.294923	0.000108487	0.0161344	4.15e-06	0.00028186	0.0227527	0.163585	0.122105	13.53	0	0	0	-8.41398	1488.91	7751.74	37.072	1498.92	15451.7	1498.92
1	1393	627.123	-9.00086	5263.6	2.91934	10743.1	0.00779021	1.28597	0.0103478	0.22303	0.766878	0.000149657	0.0101982	4.25932	4.27883	0.870315	0.989417	0.0105826	0	1.65338	1.65338	1.32831	1.18896	0.0277098	24.6553	0.0144626	0.00664939	1798.66	4.01581	272.405	0.294923	0.000107997	0.0161337	4.15e-06	0.000283082	0.0227512	0.163581	0.1221	13.53	0	0	0	-8.41469	1489.19	7751.67	37.0723	1499.16	15451.8	1499.16
1	1393	626.207	-9.00183	5263.36	2.91896	10718.5	0.00779019	1.28497	0.0103614	0.223282	0.766612	0.000149509	0.0102119	4.24913	4.26893	0.871609	0.989388	0.0106123	0	1.65592	1.65592	1.33005	1.19122	0.0276978	24.6832	0.0144294	0.00661988	1796.66	3.99673	271.722	0.294923	0.00010751	0.016133	4.16e-06	0.000284308	0.0227496	0.163577	0.122096	13.53	0	0	0	-8.41539	1489.48	7751.59	37.0727	1499.41	15451.9	1499.41
1	1393	625.292	-9.00281	5263.12	2.91859	10693.9	0.00779017	1.28397	0.010375	0.223534	0.766345	0.000149361	0.0102256	4.23896	4.25906	0.872909	0.989358	0.010642	0	1.65846	1.65846	1.3318	1.19348	0.0276858	24.7112	0.0143962	0.00659046	1794.66	3.97772	271.04	0.294923	0.000107024	0.0161322	4.17e-06	0.000285538	0.022748	0.163573	0.122091	13.53	0	0	0	-8.4161	1489.77	7751.51	37.073	1499.65	15451.9	1499.65
1	1393	624.377	-9.00378	5262.87	2.91821	10669.3	0.00779015	1.28297	0.0103887	0.223786	0.766077	0.000149213	0.0102395	4.22882	4.24922	0.874214	0.989328	0.0106717	0	1.66102	1.66102	1.33356	1.19576	0.0276737	24.7393	0.0143631	0.00656114	1792.66	3.9588	270.36	0.294923	0.00010654	0.0161314	4.18e-06	0.000286772	0.0227464	0.163569	0.122086	13.53	0	0	0	-8.41681	1490.06	7751.44	37.0734	1499.9	15452	1499.9
1	1393	623.461	-9.00476	5262.63	2.91783	10644.7	0.00779013	1.28198	0.0104024	0.224039	0.765809	0.000149066	0.0102533	4.2187	4.2394	0.875525	0.989299	0.0107013	0	1.66359	1.66359	1.33533	1.19803	0.0276616	24.7675	0.01433	0.00653192	1790.67	3.93996	269.683	0.294922	0.000106057	0.0161307	4.19e-06	0.000288009	0.0227448	0.163565	0.122081	13.53	0	0	0	-8.41752	1490.35	7751.36	37.0738	1500.15	15452.1	1500.15
1	1393	622.546	-9.00574	5262.38	2.91745	10620.2	0.0077901	1.28098	0.0104162	0.224293	0.76554	0.000148919	0.0102673	4.20861	4.2296	0.876841	0.989269	0.010731	0	1.66616	1.66616	1.3371	1.20032	0.0276494	24.7958	0.0142969	0.00650278	1788.67	3.9212	269.007	0.294922	0.000105576	0.0161299	4.2e-06	0.000289251	0.0227432	0.163561	0.122076	13.53	0	0	0	-8.41822	1490.63	7751.28	37.0742	1500.39	15452.2	1500.39
1	1393	621.63	-9.00672	5262.13	2.91707	10595.7	0.00779008	1.27999	0.01043	0.224547	0.765271	0.000148771	0.0102812	4.19853	4.21982	0.878163	0.989239	0.0107606	0	1.66876	1.66876	1.33888	1.20261	0.0276371	24.8243	0.0142638	0.00647375	1786.68	3.90253	268.334	0.294922	0.000105096	0.0161291	4.2e-06	0.000290496	0.0227416	0.163557	0.122071	13.53	0	0	0	-8.41893	1490.92	7751.2	37.0747	1500.64	15452.2	1500.64
1	1393	620.715	-9.0077	5261.88	2.91668	10571.2	0.00779005	1.279	0.0104439	0.224801	0.765001	0.000148624	0.0102953	4.18848	4.21007	0.87949	0.98921	0.0107902	0	1.67136	1.67136	1.34067	1.20491	0.0276248	24.8529	0.0142307	0.00644481	1784.68	3.88393	267.663	0.294922	0.000104619	0.0161284	4.21e-06	0.000291746	0.02274	0.163553	0.122066	13.53	0	0	0	-8.41964	1491.21	7751.13	37.0752	1500.89	15452.3	1500.89
1	1393	619.8	-9.00868	5261.63	2.9163	10546.8	0.00779002	1.27801	0.0104579	0.225056	0.764731	0.000148478	0.0103094	4.17846	4.20034	0.880823	0.98918	0.0108198	0	1.67397	1.67397	1.34246	1.20721	0.0276124	24.8816	0.0141977	0.00641597	1782.69	3.86542	266.993	0.294922	0.000104142	0.0161276	4.22e-06	0.000292999	0.0227383	0.163549	0.122061	13.53	0	0	0	-8.42035	1491.5	7751.05	37.0757	1501.13	15452.4	1501.13
1	1393	618.884	-9.00966	5261.38	2.91591	10522.4	0.00778999	1.27702	0.0104719	0.225312	0.76446	0.000148331	0.0103235	4.16845	4.19063	0.882162	0.989151	0.0108494	0	1.67659	1.67659	1.34427	1.20952	0.0276	24.9104	0.0141647	0.00638723	1780.7	3.84698	266.326	0.294922	0.000103668	0.0161268	4.23e-06	0.000294256	0.0227367	0.163545	0.122056	13.53	0	0	0	-8.42105	1491.79	7750.97	37.0762	1501.38	15452.4	1501.38
1	1393	617.969	-9.01065	5261.12	2.91553	10498	0.00778995	1.27603	0.0104859	0.225568	0.764189	0.000148184	0.0103378	4.15847	4.18094	0.883506	0.989121	0.0108789	0	1.67923	1.67923	1.34608	1.21184	0.0275876	24.9393	0.0141317	0.00635858	1778.71	3.82863	265.66	0.294921	0.000103195	0.016126	4.24e-06	0.000295518	0.0227351	0.163541	0.12205	13.53	0	0	0	-8.42176	1492.08	7750.89	37.0768	1501.63	15452.5	1501.63
1	1393	617.054	-9.01163	5260.87	2.91514	10473.6	0.00778992	1.27505	0.0105001	0.225825	0.763917	0.000148038	0.010352	4.14851	4.17128	0.884856	0.989092	0.0109085	0	1.68188	1.68188	1.3479	1.21416	0.027575	24.9684	0.0140988	0.00633002	1776.72	3.81035	264.997	0.294921	0.000102723	0.0161252	4.24e-06	0.000296783	0.0227334	0.163537	0.122045	13.53	0	0	0	-8.42247	1492.37	7750.81	37.0773	1501.87	15452.6	1501.87
1	1393	616.138	-9.01262	5260.61	2.91475	10449.3	0.00778988	1.27406	0.0105143	0.226082	0.763644	0.000147892	0.0103664	4.13858	4.16164	0.886212	0.989062	0.010938	0	1.68454	1.68454	1.34973	1.21649	0.0275625	24.9976	0.0140658	0.00630156	1774.73	3.79216	264.335	0.294921	0.000102253	0.0161244	4.25e-06	0.000298052	0.0227317	0.163533	0.12204	13.53	0	0	0	-8.42318	1492.66	7750.73	37.0779	1502.12	15452.6	1502.12
1	1393	615.223	-9.01361	5260.35	2.91436	10424.9	0.00778984	1.27308	0.0105285	0.226339	0.763371	0.000147746	0.0103807	4.12866	4.15203	0.887573	0.989032	0.0109675	0	1.68721	1.68721	1.35156	1.21882	0.0275498	25.0269	0.0140329	0.0062732	1772.75	3.77404	263.676	0.294921	0.000101785	0.0161236	4.26e-06	0.000299326	0.0227301	0.163529	0.122035	13.53	0	0	0	-8.42388	1492.95	7750.66	37.0786	1502.37	15452.7	1502.37
1	1393	614.307	-9.01459	5260.09	2.91397	10400.6	0.0077898	1.2721	0.0105428	0.226597	0.763097	0.0001476	0.0103952	4.11877	4.14243	0.88894	0.989003	0.010997	0	1.68989	1.68989	1.3534	1.22116	0.0275372	25.0563	0.014	0.00624493	1770.76	3.75601	263.018	0.294921	0.000101318	0.0161228	4.27e-06	0.000300603	0.0227284	0.163525	0.122029	13.53	0	0	0	-8.42459	1493.24	7750.58	37.0792	1502.62	15452.7	1502.62
1	1393	613.392	-9.01558	5259.83	2.91358	10376.4	0.00778975	1.27112	0.0105571	0.226856	0.762823	0.000147454	0.0104097	4.10891	4.13286	0.890313	0.988973	0.0110265	0	1.69258	1.69258	1.35525	1.22351	0.0275244	25.0859	0.0139672	0.00621675	1768.78	3.73805	262.363	0.294921	0.000100853	0.0161219	4.28e-06	0.000301885	0.0227267	0.163521	0.122024	13.53	0	0	0	-8.4253	1493.53	7750.5	37.0799	1502.87	15452.8	1502.87
1	1393	612.477	-9.01658	5259.57	2.91319	10352.1	0.00778971	1.27014	0.0105716	0.227115	0.762548	0.000147308	0.0104243	4.09906	4.12331	0.891692	0.988944	0.011056	0	1.69529	1.69529	1.35711	1.22586	0.0275116	25.1156	0.0139344	0.00618867	1766.79	3.72017	261.709	0.29492	0.000100389	0.0161211	4.28e-06	0.000303171	0.022725	0.163518	0.122018	13.53	0	0	0	-8.42601	1493.82	7750.42	37.0806	1503.12	15452.9	1503.12
1	1393	611.561	-9.01757	5259.31	2.9128	10327.9	0.00778966	1.26916	0.010586	0.227374	0.762273	0.000147163	0.0104389	4.08924	4.11379	0.893076	0.988915	0.0110855	0	1.698	1.698	1.35898	1.22822	0.0274988	25.1454	0.0139016	0.00616069	1764.81	3.70236	261.058	0.29492	9.99e-05	0.0161203	4.29e-06	0.000304461	0.0227233	0.163514	0.122013	13.53	0	0	0	-8.42671	1494.1	7750.34	37.0813	1503.37	15452.9	1503.37
1	1393	610.646	-9.01856	5259.04	2.9124	10303.7	0.00778961	1.26819	0.0106006	0.227634	0.761997	0.000147017	0.0104536	4.07944	4.10428	0.894466	0.988885	0.0111149	0	1.70073	1.70073	1.36085	1.23059	0.0274859	25.1753	0.0138688	0.0061328	1762.83	3.68464	260.408	0.29492	9.95e-05	0.0161194	4.3e-06	0.000305755	0.0227215	0.16351	0.122007	13.53	0	0	0	-8.42742	1494.39	7750.26	37.0821	1503.62	15453	1503.62
1	1393	609.73	-9.01955	5258.77	2.91201	10279.5	0.00778956	1.26721	0.0106152	0.227895	0.76172	0.000146872	0.0104683	4.06966	4.0948	0.895862	0.988856	0.0111443	0	1.70347	1.70347	1.36273	1.23296	0.027473	25.2054	0.0138361	0.006105	1760.85	3.66699	259.76	0.29492	9.9e-05	0.0161186	4.31e-06	0.000307053	0.0227198	0.163506	0.122001	13.53	0	0	0	-8.42813	1494.68	7750.18	37.0828	1503.87	15453	1503.87
1	1393	608.815	-9.02055	5258.5	2.91161	10255.4	0.00778951	1.26624	0.0106298	0.228156	0.761443	0.000146727	0.0104831	4.0599	4.08534	0.897264	0.988826	0.0111738	0	1.70622	1.70622	1.36462	1.23534	0.02746	25.2356	0.0138033	0.0060773	1758.87	3.64942	259.114	0.29492	9.86e-05	0.0161177	4.32e-06	0.000308356	0.0227181	0.163502	0.121996	13.53	0	0	0	-8.42884	1494.98	7750.1	37.0836	1504.12	15453.1	1504.12
1	1393	607.9	-9.02155	5258.23	2.91121	10231.3	0.00778945	1.26527	0.0106445	0.228418	0.761166	0.000146582	0.0104979	4.05017	4.07591	0.898672	0.988797	0.0112032	0	1.70899	1.70899	1.36652	1.23772	0.0274469	25.2659	0.0137706	0.00604969	1756.89	3.63193	258.47	0.294919	9.81e-05	0.0161169	4.32e-06	0.000309662	0.0227163	0.163499	0.12199	13.53	0	0	0	-8.42954	1495.27	7750.01	37.0844	1504.37	15453.1	1504.37
1	1393	606.984	-9.02254	5257.96	2.91081	10207.2	0.00778939	1.2643	0.0106593	0.22868	0.760887	0.000146437	0.0105129	4.04046	4.06649	0.900085	0.988767	0.0112326	0	1.71176	1.71176	1.36843	1.24012	0.0274338	25.2964	0.013738	0.00602218	1754.92	3.61451	257.827	0.294919	9.76e-05	0.016116	4.33e-06	0.000310973	0.0227146	0.163495	0.121984	13.53	0	0	0	-8.43025	1495.56	7749.93	37.0853	1504.62	15453.2	1504.62
1	1393	606.069	-9.02354	5257.69	2.91041	10183.1	0.00778933	1.26333	0.0106741	0.228943	0.760608	0.000146293	0.0105278	4.03077	4.0571	0.901504	0.988738	0.0112619	0	1.71455	1.71455	1.37034	1.24251	0.0274207	25.327	0.0137053	0.00599476	1752.94	3.59716	257.187	0.294919	9.72e-05	0.0161151	4.34e-06	0.000312288	0.0227128	0.163491	0.121978	13.53	0	0	0	-8.43096	1495.85	7749.85	37.0861	1504.87	15453.2	1504.87
1	1393	605.154	-9.02454	5257.42	2.91001	10159.1	0.00778927	1.26237	0.010689	0.229206	0.760329	0.000146148	0.0105429	4.0211	4.04773	0.902929	0.988709	0.0112913	0	1.71735	1.71735	1.37226	1.24492	0.0274075	25.3577	0.0136727	0.00596743	1750.97	3.5799	256.549	0.294919	9.67e-05	0.0161142	4.35e-06	0.000313608	0.022711	0.163487	0.121972	13.53	0	0	0	-8.43167	1496.14	7749.77	37.087	1505.12	15453.3	1505.12
1	1393	604.238	-9.02554	5257.14	2.9096	10135	0.00778921	1.2614	0.010704	0.22947	0.760049	0.000146004	0.010558	4.01146	4.03838	0.904361	0.988679	0.0113206	0	1.72016	1.72016	1.37419	1.24733	0.0273943	25.3885	0.0136402	0.00594019	1748.99	3.5627	255.912	0.294919	9.63e-05	0.0161134	4.36e-06	0.000314932	0.0227092	0.163484	0.121966	13.53	0	0	0	-8.43237	1496.43	7749.69	37.0879	1505.37	15453.3	1505.37
1	1393	603.323	-9.02655	5256.86	2.9092	10111	0.00778915	1.26044	0.010719	0.229734	0.759768	0.00014586	0.0105731	4.00184	4.02906	0.905798	0.98865	0.01135	0	1.72299	1.72299	1.37613	1.24975	0.027381	25.4195	0.0136076	0.00591306	1747.02	3.54559	255.277	0.294918	9.58e-05	0.0161125	4.36e-06	0.00031626	0.0227075	0.16348	0.12196	13.53	0	0	0	-8.43308	1496.72	7749.61	37.0889	1505.62	15453.4	1505.62
1	1393	602.407	-9.02755	5256.58	2.90879	10087.1	0.00778908	1.25948	0.010734	0.229999	0.759487	0.000145716	0.0105883	3.99224	4.01975	0.907241	0.988621	0.0113793	0	1.72582	1.72582	1.37808	1.25217	0.0273676	25.4506	0.0135751	0.00588601	1745.05	3.52854	254.644	0.294918	9.54e-05	0.0161116	4.37e-06	0.000317593	0.0227057	0.163476	0.121954	13.53	0	0	0	-8.43379	1497.01	7749.52	37.0898	1505.87	15453.4	1505.87
1	1393	601.492	-9.02855	5256.3	2.90839	10063.1	0.00778901	1.25852	0.0107492	0.230264	0.759205	0.000145572	0.0106036	3.98266	4.01047	0.90869	0.988591	0.0114086	0	1.72867	1.72867	1.38003	1.25461	0.0273542	25.4818	0.0135426	0.00585905	1743.08	3.51157	254.013	0.294918	9.49e-05	0.0161107	4.38e-06	0.00031893	0.0227038	0.163472	0.121948	13.53	0	0	0	-8.4345	1497.3	7749.44	37.0908	1506.12	15453.5	1506.12
1	1393	600.577	-9.02956	5256.02	2.90798	10039.2	0.00778894	1.25756	0.0107644	0.23053	0.758923	0.000145428	0.0106189	3.9731	4.00121	0.910144	0.988562	0.0114379	0	1.73153	1.73153	1.38199	1.25704	0.0273408	25.5132	0.0135101	0.00583219	1741.11	3.49468	253.384	0.294918	9.45e-05	0.0161098	4.39e-06	0.000320271	0.022702	0.163469	0.121942	13.53	0	0	0	-8.4352	1497.59	7749.36	37.0918	1506.38	15453.5	1506.38
1	1393	599.661	-9.03057	5255.74	2.90757	10015.3	0.00778886	1.2566	0.0107796	0.230797	0.75864	0.000145284	0.0106343	3.96357	3.99197	0.911605	0.988533	0.0114672	0	1.7344	1.7344	1.38396	1.25949	0.0273273	25.5447	0.0134777	0.00580543	1739.14	3.47786	252.756	0.294918	9.41e-05	0.0161089	4.39e-06	0.000321617	0.0227002	0.163465	0.121936	13.53	0	0	0	-8.43591	1497.88	7749.27	37.0928	1506.63	15453.6	1506.63
1	1393	598.746	-9.03157	5255.45	2.90716	9991.44	0.00778879	1.25565	0.0107949	0.231064	0.758356	0.000145141	0.0106498	3.95405	3.98276	0.913072	0.988504	0.0114964	0	1.73729	1.73729	1.38594	1.26194	0.0273137	25.5763	0.0134453	0.00577875	1737.17	3.46111	252.131	0.294917	9.36e-05	0.0161079	4.4e-06	0.000322967	0.0226984	0.163461	0.12193	13.53	0	0	0	-8.43662	1498.17	7749.19	37.0939	1506.88	15453.6	1506.88
1	1393	597.83	-9.03258	5255.17	2.90675	9967.6	0.00778871	1.25469	0.0108103	0.231331	0.758072	0.000144997	0.0106653	3.94456	3.97356	0.914545	0.988474	0.0115257	0	1.74018	1.74018	1.38793	1.2644	0.0273001	25.6081	0.0134129	0.00575217	1735.2	3.44443	251.507	0.294917	9.32e-05	0.016107	4.41e-06	0.000324322	0.0226965	0.163458	0.121923	13.53	0	0	0	-8.43733	1498.47	7749.11	37.0949	1507.13	15453.6	1507.13
1	1393	596.915	-9.03359	5254.88	2.90634	9943.77	0.00778863	1.25374	0.0108257	0.231599	0.757788	0.000144854	0.0106809	3.93509	3.96439	0.916024	0.988445	0.0115549	0	1.74309	1.74309	1.38992	1.26686	0.0272865	25.64	0.0133806	0.00572568	1733.24	3.42783	250.885	0.294917	9.27e-05	0.0161061	4.42e-06	0.000325681	0.0226947	0.163454	0.121917	13.53	0	0	0	-8.43803	1498.76	7749.02	37.096	1507.39	15453.7	1507.39
1	1393	596	-9.0346	5254.59	2.90592	9919.98	0.00778855	1.25279	0.0108412	0.231868	0.757502	0.000144711	0.0106965	3.92565	3.95524	0.917509	0.988416	0.0115842	0	1.74601	1.74601	1.39193	1.26933	0.0272728	25.6721	0.0133482	0.00569928	1731.27	3.4113	250.264	0.294917	9.23e-05	0.0161052	4.42e-06	0.000327045	0.0226928	0.16345	0.121911	13.53	0	0	0	-8.43874	1499.05	7748.94	37.0971	1507.64	15453.7	1507.64
1	1393	595.084	-9.03562	5254.3	2.90551	9896.21	0.00778847	1.25184	0.0108568	0.232137	0.757216	0.000144568	0.0107122	3.91622	3.94611	0.919	0.988387	0.0116134	0	1.74895	1.74895	1.39394	1.27181	0.0272591	25.7043	0.013316	0.00567297	1729.31	3.39484	249.646	0.294917	9.19e-05	0.0161042	4.43e-06	0.000328413	0.0226909	0.163447	0.121904	13.53	0	0	0	-8.43945	1499.34	7748.86	37.0982	1507.89	15453.8	1507.89
1	1393	594.169	-9.03663	5254.01	2.90509	9872.46	0.00778838	1.25089	0.0108724	0.232407	0.75693	0.000144425	0.0107279	3.90682	3.937	0.920498	0.988357	0.0116426	0	1.75189	1.75189	1.39596	1.2743	0.0272453	25.7366	0.0132837	0.00564676	1727.35	3.37846	249.029	0.294916	9.14e-05	0.0161033	4.44e-06	0.000329786	0.0226891	0.163443	0.121898	13.53	0	0	0	-8.44016	1499.63	7748.77	37.0994	1508.15	15453.8	1508.15
1	1393	593.254	-9.03764	5253.71	2.90467	9848.74	0.00778829	1.24995	0.010888	0.232677	0.756642	0.000144283	0.0107438	3.89743	3.92791	0.922001	0.988328	0.0116718	0	1.75485	1.75485	1.39799	1.27679	0.0272314	25.769	0.0132515	0.00562063	1725.38	3.36214	248.414	0.294916	9.1e-05	0.0161023	4.45e-06	0.000331164	0.0226872	0.163439	0.121891	13.53	0	0	0	-8.44086	1499.92	7748.69	37.1006	1508.4	15453.8	1508.4
1	1393	592.338	-9.03866	5253.42	2.90426	9825.04	0.00778821	1.249	0.0109038	0.232948	0.756355	0.00014414	0.0107596	3.88807	3.91884	0.923511	0.988299	0.0117009	0	1.75782	1.75782	1.40002	1.27929	0.0272176	25.8016	0.0132193	0.0055946	1723.42	3.3459	247.8	0.294916	9.06e-05	0.0161014	4.45e-06	0.000332546	0.0226853	0.163436	0.121884	13.53	0	0	0	-8.44157	1500.22	7748.6	37.1018	1508.66	15453.9	1508.66
1	1393	591.423	-9.03968	5253.12	2.90384	9801.37	0.00778811	1.24806	0.0109196	0.233219	0.756066	0.000143998	0.0107756	3.87873	3.9098	0.925026	0.98827	0.0117301	0	1.76081	1.76081	1.40207	1.28179	0.0272036	25.8344	0.0131871	0.00556866	1721.46	3.32972	247.189	0.294916	9.02e-05	0.0161004	4.46e-06	0.000333933	0.0226834	0.163432	0.121878	13.53	0	0	0	-8.44228	1500.51	7748.52	37.103	1508.91	15453.9	1508.91
1	1393	590.507	-9.04069	5252.82	2.90342	9777.72	0.00778802	1.24712	0.0109354	0.233491	0.755777	0.000143855	0.0107916	3.86941	3.90078	0.926548	0.988241	0.0117592	0	1.76381	1.76381	1.40412	1.28431	0.0271897	25.8672	0.013155	0.00554281	1719.5	3.31362	246.579	0.294916	8.97e-05	0.0160994	4.47e-06	0.000335324	0.0226814	0.163429	0.121871	13.53	0	0	0	-8.44299	1500.8	7748.43	37.1042	1509.17	15453.9	1509.17
1	1393	589.592	-9.04171	5252.52	2.90299	9754.1	0.00778792	1.24618	0.0109514	0.233764	0.755488	0.000143713	0.0108076	3.86012	3.89177	0.928076	0.988212	0.0117884	0	1.76681	1.76681	1.40618	1.28683	0.0271756	25.9003	0.0131229	0.00551706	1717.55	3.29759	245.971	0.294915	8.93e-05	0.0160984	4.48e-06	0.000336721	0.0226795	0.163425	0.121864	13.53	0	0	0	-8.44369	1501.09	7748.34	37.1055	1509.42	15453.9	1509.42
1	1393	588.677	-9.04273	5252.22	2.90257	9730.5	0.00778782	1.24524	0.0109673	0.234037	0.755197	0.000143571	0.0108238	3.85084	3.88279	0.92961	0.988182	0.0118175	0	1.76984	1.76984	1.40825	1.28935	0.0271616	25.9334	0.0130908	0.00549139	1715.59	3.28163	245.364	0.294915	8.89e-05	0.0160975	4.48e-06	0.000338121	0.0226776	0.163422	0.121858	13.53	0	0	0	-8.4444	1501.39	7748.26	37.1068	1509.68	15454	1509.68
1	1393	587.761	-9.04376	5251.91	2.90214	9706.92	0.00778772	1.2443	0.0109834	0.23431	0.754906	0.00014343	0.01084	3.84159	3.87383	0.931151	0.988153	0.0118466	0	1.77287	1.77287	1.41033	1.29189	0.0271474	25.9667	0.0130588	0.00546581	1713.63	3.26573	244.759	0.294915	8.85e-05	0.0160965	4.49e-06	0.000339527	0.0226756	0.163418	0.121851	13.53	0	0	0	-8.44511	1501.68	7748.17	37.1081	1509.93	15454	1509.93
1	1393	586.846	-9.04478	5251.61	2.90172	9683.38	0.00778762	1.24337	0.0109995	0.234584	0.754615	0.000143288	0.0108562	3.83236	3.8649	0.932698	0.988124	0.0118757	0	1.77592	1.77592	1.41241	1.29443	0.0271333	26.0001	0.0130268	0.00544033	1711.68	3.24991	244.156	0.294915	8.8e-05	0.0160955	4.5e-06	0.000340938	0.0226737	0.163415	0.121844	13.53	0	0	0	-8.44582	1501.97	7748.09	37.1094	1510.19	15454	1510.19
1	1393	585.93	-9.0458	5251.3	2.90129	9659.85	0.00778752	1.24243	0.0110157	0.234859	0.754323	0.000143146	0.0108725	3.82314	3.85598	0.934251	0.988095	0.0119048	0	1.77898	1.77898	1.41451	1.29697	0.0271191	26.0337	0.0129948	0.00541494	1709.72	3.23415	243.555	0.294915	8.76e-05	0.0160945	4.51e-06	0.000342353	0.0226717	0.163411	0.121837	13.53	0	0	0	-8.44652	1502.27	7748	37.1108	1510.45	15454	1510.45
1	1393	585.015	-9.04683	5250.99	2.90086	9636.35	0.00778741	1.2415	0.0110319	0.235134	0.75403	0.000143005	0.0108889	3.81395	3.84708	0.93581	0.988066	0.0119339	0	1.78205	1.78205	1.41661	1.29953	0.0271048	26.0674	0.0129628	0.00538963	1707.77	3.21847	242.955	0.294914	8.72e-05	0.0160935	4.51e-06	0.000343773	0.0226698	0.163407	0.12183	13.53	0	0	0	-8.44723	1502.56	7747.91	37.1121	1510.7	15454.1	1510.7
1	1393	584.1	-9.04785	5250.68	2.90043	9612.88	0.0077873	1.24057	0.0110482	0.23541	0.753737	0.000142864	0.0109053	3.80478	3.83821	0.937376	0.988037	0.0119629	0	1.78514	1.78514	1.41873	1.30209	0.0270905	26.1013	0.0129309	0.00536442	1705.82	3.20285	242.357	0.294914	8.68e-05	0.0160924	4.52e-06	0.000345198	0.0226678	0.163404	0.121823	13.53	0	0	0	-8.44794	1502.85	7747.82	37.1135	1510.96	15454.1	1510.96
1	1393	583.184	-9.04888	5250.37	2.9	9589.43	0.00778719	1.23964	0.0110646	0.235687	0.753443	0.000142722	0.0109218	3.79563	3.82935	0.938947	0.988008	0.011992	0	1.78824	1.78824	1.42085	1.30466	0.0270762	26.1353	0.0128991	0.0053393	1703.87	3.1873	241.761	0.294914	8.64e-05	0.0160914	4.53e-06	0.000346627	0.0226658	0.163401	0.121816	13.53	0	0	0	-8.44865	1503.15	7747.74	37.1149	1511.21	15454.1	1511.21
1	1393	582.269	-9.04991	5250.06	2.89957	9566	0.00778707	1.23871	0.011081	0.235964	0.753148	0.000142581	0.0109384	3.78651	3.82052	0.940526	0.987979	0.012021	0	1.79135	1.79135	1.42298	1.30724	0.0270618	26.1695	0.0128672	0.00531426	1701.92	3.17182	241.166	0.294914	8.6e-05	0.0160904	4.54e-06	0.000348062	0.0226638	0.163397	0.121809	13.53	0	0	0	-8.44935	1503.44	7747.65	37.1163	1511.47	15454.1	1511.47
1	1393	581.354	-9.05094	5249.74	2.89913	9542.6	0.00778696	1.23778	0.0110975	0.236241	0.752853	0.00014244	0.010955	3.7774	3.81171	0.94211	0.98795	0.0120501	0	1.79448	1.79448	1.42511	1.30982	0.0270474	26.2038	0.0128354	0.00528932	1699.97	3.15641	240.573	0.294913	8.56e-05	0.0160893	4.54e-06	0.000349501	0.0226618	0.163394	0.121801	13.53	0	0	0	-8.45006	1503.73	7747.56	37.1178	1511.73	15454.1	1511.73
1	1393	580.438	-9.05197	5249.42	2.8987	9519.23	0.00778684	1.23686	0.011114	0.236519	0.752557	0.0001423	0.0109717	3.76832	3.80291	0.943701	0.987921	0.0120791	0	1.79761	1.79761	1.42726	1.31241	0.0270329	26.2382	0.0128036	0.00526447	1698.02	3.14106	239.981	0.294913	8.51e-05	0.0160883	4.55e-06	0.000350946	0.0226598	0.16339	0.121794	13.53	0	0	0	-8.45077	1504.03	7747.47	37.1192	1511.99	15454.2	1511.99
1	1393	579.523	-9.053	5249.11	2.89826	9495.88	0.00778672	1.23593	0.0111306	0.236798	0.75226	0.000142159	0.0109885	3.75925	3.79414	0.945299	0.987892	0.0121081	0	1.80077	1.80077	1.42941	1.31501	0.0270184	26.2728	0.0127719	0.0052397	1696.07	3.12578	239.391	0.294913	8.47e-05	0.0160873	4.56e-06	0.000352395	0.0226578	0.163387	0.121787	13.53	0	0	0	-8.45148	1504.32	7747.38	37.1207	1512.25	15454.2	1512.25
1	1393	578.607	-9.05403	5248.79	2.89782	9472.55	0.0077866	1.23501	0.0111473	0.237077	0.751963	0.000142019	0.0110053	3.75021	3.78539	0.946903	0.987863	0.0121371	0	1.80393	1.80393	1.43158	1.31761	0.0270038	26.3076	0.0127402	0.00521502	1694.13	3.11057	238.803	0.294913	8.43e-05	0.0160862	4.57e-06	0.00035385	0.0226557	0.163383	0.12178	13.53	0	0	0	-8.45218	1504.62	7747.29	37.1222	1512.5	15454.2	1512.5
1	1393	577.692	-9.05506	5248.46	2.89739	9449.25	0.00778647	1.23409	0.011164	0.237357	0.751665	0.000141878	0.0110222	3.74118	3.77666	0.948513	0.987834	0.012166	0	1.80711	1.80711	1.43375	1.32022	0.0269892	26.3425	0.0127085	0.00519044	1692.18	3.09542	238.217	0.294913	8.39e-05	0.0160851	4.57e-06	0.000355309	0.0226537	0.16338	0.121772	13.53	0	0	0	-8.45289	1504.91	7747.2	37.1238	1512.76	15454.2	1512.76
1	1393	576.777	-9.0561	5248.14	2.89695	9425.97	0.00778635	1.23317	0.0111808	0.237638	0.751367	0.000141738	0.0110391	3.73218	3.76795	0.95013	0.987805	0.012195	0	1.8103	1.8103	1.43593	1.32284	0.0269746	26.3775	0.0126769	0.00516594	1690.24	3.08034	237.631	0.294912	8.35e-05	0.0160841	4.58e-06	0.000356774	0.0226517	0.163376	0.121765	13.53	0	0	0	-8.4536	1505.2	7747.12	37.1253	1513.02	15454.2	1513.02
1	1393	575.861	-9.05714	5247.81	2.8965	9402.72	0.00778622	1.23226	0.0111977	0.237919	0.751068	0.000141598	0.0110561	3.7232	3.75926	0.951753	0.987776	0.012224	0	1.81351	1.81351	1.43812	1.32547	0.0269599	26.4127	0.0126453	0.00514153	1688.29	3.06533	237.048	0.294912	8.31e-05	0.016083	4.59e-06	0.000358243	0.0226496	0.163373	0.121757	13.53	0	0	0	-8.45431	1505.5	7747.03	37.1269	1513.28	15454.2	1513.28
1	1393	574.946	-9.05817	5247.49	2.89606	9379.49	0.00778608	1.23134	0.0112146	0.2382	0.750768	0.000141458	0.0110732	3.71424	3.75059	0.953383	0.987747	0.0122529	0	1.81672	1.81672	1.44032	1.3281	0.0269451	26.4481	0.0126137	0.00511721	1686.35	3.05038	236.466	0.294912	8.27e-05	0.0160819	4.6e-06	0.000359718	0.0226475	0.16337	0.12175	13.53	0	0	0	-8.45501	1505.79	7746.94	37.1285	1513.54	15454.2	1513.54
1	1393	574.03	-9.05921	5247.16	2.89562	9356.29	0.00778595	1.23043	0.0112316	0.238483	0.750468	0.000141318	0.0110903	3.7053	3.74195	0.955019	0.987718	0.0122818	0	1.81996	1.81996	1.44253	1.33074	0.0269304	26.4836	0.0125821	0.00509298	1684.41	3.0355	235.886	0.294912	8.23e-05	0.0160808	4.6e-06	0.000361198	0.0226455	0.163366	0.121742	13.53	0	0	0	-8.45572	1506.09	7746.84	37.1301	1513.8	15454.2	1513.8
1	1393	573.115	-9.06025	5246.83	2.89517	9333.11	0.00778581	1.22951	0.0112487	0.238765	0.750167	0.000141178	0.0111075	3.69638	3.73332	0.956662	0.987689	0.0123108	0	1.8232	1.8232	1.44474	1.33339	0.0269155	26.5192	0.0125506	0.00506884	1682.47	3.02068	235.307	0.294911	8.19e-05	0.0160797	4.61e-06	0.000362683	0.0226434	0.163363	0.121734	13.53	0	0	0	-8.45643	1506.38	7746.75	37.1317	1514.06	15454.2	1514.06
1	1393	572.2	-9.06129	5246.5	2.89472	9309.96	0.00778567	1.2286	0.0112658	0.239049	0.749865	0.000141039	0.0111248	3.68748	3.72471	0.958311	0.98766	0.0123397	0	1.82646	1.82646	1.44697	1.33605	0.0269007	26.555	0.0125192	0.00504478	1680.53	3.00593	234.73	0.294911	8.15e-05	0.0160786	4.62e-06	0.000364173	0.0226413	0.16336	0.121727	13.53	0	0	0	-8.45714	1506.68	7746.66	37.1333	1514.32	15454.2	1514.32
1	1393	571.284	-9.06233	5246.16	2.89428	9286.83	0.00778553	1.22769	0.011283	0.239333	0.749563	0.000140899	0.0111421	3.6786	3.71612	0.959967	0.987631	0.0123686	0	1.82973	1.82973	1.4492	1.33871	0.0268858	26.591	0.0124877	0.00502082	1678.59	2.99124	234.154	0.294911	8.11e-05	0.0160775	4.62e-06	0.000365668	0.0226392	0.163356	0.121719	13.53	0	0	0	-8.45784	1506.97	7746.57	37.135	1514.58	15454.3	1514.58
1	1393	570.369	-9.06338	5245.82	2.89383	9263.73	0.00778539	1.22678	0.0113003	0.239617	0.74926	0.00014076	0.0111595	3.66974	3.70756	0.96163	0.987603	0.0123974	0	1.83302	1.83302	1.45144	1.34138	0.0268708	26.6271	0.0124563	0.00499694	1676.65	2.97662	233.58	0.294911	8.07e-05	0.0160764	4.63e-06	0.000367168	0.0226371	0.163353	0.121711	13.53	0	0	0	-8.45855	1507.27	7746.48	37.1367	1514.84	15454.3	1514.84
1	1393	569.454	-9.06442	5245.49	2.89337	9240.65	0.00778524	1.22588	0.0113176	0.239903	0.748956	0.000140621	0.011177	3.6609	3.69901	0.963299	0.987574	0.0124263	0	1.83632	1.83632	1.45369	1.34406	0.0268559	26.6634	0.012425	0.00497315	1674.71	2.96206	233.008	0.294911	8.03e-05	0.0160753	4.64e-06	0.000368674	0.022635	0.16335	0.121703	13.53	0	0	0	-8.45926	1507.56	7746.39	37.1383	1515.1	15454.3	1515.1
1	1393	568.538	-9.06546	5245.15	2.89292	9217.59	0.0077851	1.22497	0.011335	0.240188	0.748652	0.000140482	0.0111945	3.65209	3.69048	0.964975	0.987545	0.0124552	0	1.83963	1.83963	1.45595	1.34675	0.0268408	26.6998	0.0123937	0.00494944	1672.77	2.94756	232.437	0.29491	8e-05	0.0160742	4.65e-06	0.000370185	0.0226328	0.163346	0.121696	13.53	0	0	0	-8.45997	1507.86	7746.3	37.1401	1515.36	15454.3	1515.36
1	1393	567.623	-9.06651	5244.81	2.89247	9194.56	0.00778494	1.22407	0.0113524	0.240475	0.748347	0.000140343	0.0112121	3.64329	3.68198	0.966658	0.987516	0.012484	0	1.84296	1.84296	1.45822	1.34944	0.0268258	26.7364	0.0123624	0.00492583	1670.84	2.93313	231.867	0.29491	7.96e-05	0.016073	4.65e-06	0.000371702	0.0226307	0.163343	0.121688	13.53	0	0	0	-8.46068	1508.16	7746.2	37.1418	1515.62	15454.3	1515.62
1	1393	566.707	-9.06756	5244.46	2.89201	9171.55	0.00778479	1.22316	0.0113699	0.240762	0.748041	0.000140204	0.0112297	3.63451	3.67349	0.968347	0.987487	0.0125129	0	1.8463	1.8463	1.4605	1.35214	0.0268107	26.7731	0.0123311	0.0049023	1668.9	2.91876	231.299	0.29491	7.92e-05	0.0160719	4.66e-06	0.000373223	0.0226286	0.16334	0.12168	13.53	0	0	0	-8.46138	1508.45	7746.11	37.1435	1515.88	15454.3	1515.88
1	1393	565.792	-9.06861	5244.12	2.89156	9148.57	0.00778464	1.22226	0.0113875	0.241049	0.747735	0.000140065	0.0112474	3.62576	3.66502	0.970043	0.987458	0.0125417	0	1.84965	1.84965	1.46279	1.35485	0.0267955	26.81	0.0122999	0.00487886	1666.97	2.90445	230.733	0.29491	7.88e-05	0.0160707	4.67e-06	0.00037475	0.0226264	0.163336	0.121672	13.53	0	0	0	-8.46209	1508.75	7746.02	37.1453	1516.14	15454.2	1516.14
1	1393	564.877	-9.06966	5243.77	2.8911	9125.61	0.00778448	1.22136	0.0114052	0.241338	0.747428	0.000139927	0.0112652	3.61702	3.65658	0.971746	0.987429	0.0125705	0	1.85302	1.85302	1.46509	1.35757	0.0267803	26.8471	0.0122687	0.0048555	1665.04	2.89021	230.168	0.294909	7.84e-05	0.0160696	4.67e-06	0.000376283	0.0226242	0.163333	0.121664	13.53	0	0	0	-8.4628	1509.04	7745.93	37.1471	1516.41	15454.2	1516.41
1	1393	563.961	-9.07071	5243.42	2.89064	9102.68	0.00778432	1.22047	0.0114229	0.241626	0.74712	0.000139788	0.0112831	3.6083	3.64815	0.973455	0.987401	0.0125994	0	1.8564	1.8564	1.46739	1.36029	0.0267651	26.8843	0.0122376	0.00483223	1663.1	2.87602	229.604	0.294909	7.8e-05	0.0160684	4.68e-06	0.00037782	0.0226221	0.16333	0.121655	13.53	0	0	0	-8.46351	1509.34	7745.83	37.1489	1516.67	15454.2	1516.67
1	1393	563.046	-9.07176	5243.07	2.89018	9079.77	0.00778416	1.21957	0.0114407	0.241916	0.746812	0.00013965	0.011301	3.59961	3.63974	0.975172	0.987372	0.0126282	0	1.8598	1.8598	1.46971	1.36303	0.0267499	26.9217	0.0122065	0.00480905	1661.17	2.86191	229.042	0.294909	7.76e-05	0.0160673	4.69e-06	0.000379364	0.0226199	0.163327	0.121647	13.53	0	0	0	-8.46421	1509.64	7745.74	37.1507	1516.93	15454.2	1516.93
1	1393	562.13	-9.07281	5242.72	2.88972	9056.89	0.00778399	1.21868	0.0114585	0.242206	0.746503	0.000139512	0.011319	3.59093	3.63136	0.976895	0.987343	0.0126569	0	1.86321	1.86321	1.47203	1.36577	0.0267346	26.9592	0.0121754	0.00478596	1659.24	2.84785	228.482	0.294909	7.73e-05	0.0160661	4.69e-06	0.000380912	0.0226177	0.163323	0.121639	13.53	0	0	0	-8.46492	1509.93	7745.65	37.1525	1517.19	15454.2	1517.19
1	1393	561.215	-9.07387	5242.37	2.88925	9034.03	0.00778382	1.21778	0.0114764	0.242497	0.746193	0.000139374	0.011337	3.58227	3.62299	0.978624	0.987314	0.0126857	0	1.86663	1.86663	1.47436	1.36851	0.0267192	26.9969	0.0121444	0.00476295	1657.31	2.83385	227.923	0.294909	7.69e-05	0.0160649	4.7e-06	0.000382467	0.0226155	0.16332	0.121631	13.53	0	0	0	-8.46563	1510.23	7745.55	37.1544	1517.46	15454.2	1517.46
1	1393	560.3	-9.07492	5242.01	2.88879	9011.2	0.00778365	1.21689	0.0114944	0.242788	0.745883	0.000139236	0.0113552	3.57364	3.61464	0.980361	0.987286	0.0127145	0	1.87007	1.87007	1.4767	1.37127	0.0267039	27.0348	0.0121134	0.00474002	1655.38	2.81992	227.365	0.294908	7.65e-05	0.0160637	4.71e-06	0.000384026	0.0226133	0.163317	0.121623	13.53	0	0	0	-8.46634	1510.53	7745.46	37.1563	1517.72	15454.2	1517.72
1	1393	559.384	-9.07598	5241.65	2.88832	8988.39	0.00778348	1.216	0.0115124	0.24308	0.745572	0.000139098	0.0113733	3.56502	3.60631	0.982105	0.987257	0.0127433	0	1.87353	1.87353	1.47905	1.37403	0.0266884	27.0728	0.0120824	0.00471718	1653.46	2.80605	226.809	0.294908	7.61e-05	0.0160625	4.72e-06	0.000385592	0.0226111	0.163314	0.121614	13.53	0	0	0	-8.46704	1510.82	7745.36	37.1581	1517.99	15454.2	1517.99
1	1393	558.469	-9.07703	5241.29	2.88785	8965.6	0.00778331	1.21511	0.0115306	0.243372	0.74526	0.00013896	0.0113916	3.55643	3.598	0.983855	0.987228	0.012772	0	1.87699	1.87699	1.48141	1.3768	0.026673	27.111	0.0120515	0.00469443	1651.53	2.79223	226.255	0.294908	7.58e-05	0.0160613	4.72e-06	0.000387162	0.0226089	0.163311	0.121606	13.53	0	0	0	-8.46775	1511.12	7745.27	37.16	1518.25	15454.2	1518.25
1	1393	557.554	-9.07809	5240.93	2.88738	8942.84	0.00778313	1.21422	0.0115487	0.243665	0.744948	0.000138823	0.0114099	3.54785	3.58971	0.985613	0.987199	0.0128007	0	1.88048	1.88048	1.48378	1.37958	0.0266575	27.1494	0.0120206	0.00467177	1649.6	2.77848	225.701	0.294908	7.54e-05	0.0160601	4.73e-06	0.000388739	0.0226066	0.163307	0.121597	13.53	0	0	0	-8.46846	1511.42	7745.17	37.162	1518.51	15454.2	1518.51
1	1393	556.638	-9.07915	5240.57	2.88691	8920.1	0.00778295	1.21334	0.011567	0.243959	0.744634	0.000138686	0.0114283	3.53929	3.58144	0.987377	0.987171	0.0128295	0	1.88397	1.88397	1.48616	1.38237	0.026642	27.1879	0.0119898	0.00464919	1647.68	2.76479	225.15	0.294907	7.5e-05	0.0160589	4.74e-06	0.000390321	0.0226044	0.163304	0.121589	13.53	0	0	0	-8.46917	1511.72	7745.08	37.1639	1518.78	15454.1	1518.78
1	1393	555.723	-9.08021	5240.2	2.88644	8897.39	0.00778277	1.21245	0.0115853	0.244253	0.744321	0.000138548	0.0114468	3.53075	3.57319	0.989148	0.987142	0.0128582	0	1.88748	1.88748	1.48855	1.38516	0.0266264	27.2266	0.011959	0.00462669	1645.75	2.75116	224.599	0.294907	7.46e-05	0.0160577	4.74e-06	0.000391909	0.0226021	0.163301	0.12158	13.53	0	0	0	-8.46987	1512.01	7744.98	37.1658	1519.04	15454.1	1519.04
1	1393	554.807	-9.08128	5239.83	2.88597	8874.7	0.00778258	1.21157	0.0116037	0.244548	0.744006	0.000138411	0.0114653	3.52224	3.56496	0.990926	0.987113	0.0128869	0	1.89101	1.89101	1.49095	1.38796	0.0266108	27.2654	0.0119282	0.00460428	1643.83	2.73759	224.05	0.294907	7.43e-05	0.0160564	4.75e-06	0.000393502	0.0225999	0.163298	0.121572	13.53	0	0	0	-8.47058	1512.31	7744.88	37.1678	1519.31	15454.1	1519.31
1	1393	553.892	-9.08234	5239.47	2.88549	8852.04	0.00778239	1.21069	0.0116221	0.244844	0.743691	0.000138274	0.0114839	3.51374	3.55675	0.992712	0.987084	0.0129156	0	1.89455	1.89455	1.49335	1.39077	0.0265952	27.3045	0.0118975	0.00458195	1641.9	2.72408	223.503	0.294907	7.39e-05	0.0160552	4.76e-06	0.000395101	0.0225976	0.163295	0.121563	13.53	0	0	0	-8.47129	1512.61	7744.79	37.1698	1519.57	15454.1	1519.57
1	1393	552.977	-9.0834	5239.09	2.88501	8829.4	0.0077822	1.20981	0.0116407	0.24514	0.743375	0.000138137	0.0115025	3.50526	3.54856	0.994504	0.987056	0.0129443	0	1.8981	1.8981	1.49577	1.39359	0.0265795	27.3437	0.0118668	0.00455971	1639.98	2.71063	222.957	0.294906	7.35e-05	0.0160539	4.76e-06	0.000396706	0.0225953	0.163292	0.121554	13.53	0	0	0	-8.472	1512.91	7744.69	37.1718	1519.84	15454.1	1519.84
1	1393	552.061	-9.08447	5238.72	2.88454	8806.79	0.00778201	1.20893	0.0116593	0.245437	0.743058	0.000138	0.0115213	3.4968	3.54039	0.996303	0.987027	0.012973	0	1.90167	1.90167	1.49819	1.39642	0.0265638	27.383	0.0118361	0.00453756	1638.06	2.69723	222.412	0.294906	7.32e-05	0.0160527	4.77e-06	0.000398317	0.0225931	0.163289	0.121545	13.53	0	0	0	-8.4727	1513.21	7744.59	37.1738	1520.1	15454	1520.1
1	1393	551.146	-9.08553	5238.35	2.88406	8784.2	0.00778182	1.20806	0.0116779	0.245735	0.742741	0.000137864	0.01154	3.48836	3.53223	0.99811	0.986998	0.0130016	0	1.90525	1.90525	1.50063	1.39925	0.0265481	27.4226	0.0118055	0.00451548	1636.14	2.6839	221.869	0.294906	7.28e-05	0.0160514	4.78e-06	0.000399934	0.0225908	0.163285	0.121537	13.53	0	0	0	-8.47341	1513.51	7744.49	37.1758	1520.37	15454	1520.37
1	1393	550.23	-9.0866	5237.97	2.88357	8761.63	0.00778162	1.20718	0.0116966	0.246033	0.742423	0.000137727	0.0115589	3.47994	3.5241	0.999923	0.98697	0.0130303	0	1.90885	1.90885	1.50307	1.4021	0.0265323	27.4623	0.0117749	0.0044935	1634.22	2.67062	221.327	0.294906	7.24e-05	0.0160502	4.78e-06	0.000401556	0.0225885	0.163282	0.121528	13.53	0	0	0	-8.47412	1513.8	7744.4	37.1779	1520.64	15454	1520.64
1	1393	549.315	-9.08767	5237.59	2.88309	8739.09	0.00778142	1.20631	0.0117154	0.246332	0.742104	0.000137591	0.0115778	3.47154	3.51598	1.00174	0.986941	0.013059	0	1.91247	1.91247	1.50553	1.40495	0.0265165	27.5022	0.0117444	0.00447159	1632.3	2.65741	220.786	0.294905	7.21e-05	0.0160489	4.79e-06	0.000403184	0.0225862	0.163279	0.121519	13.53	0	0	0	-8.47483	1514.1	7744.3	37.1799	1520.9	15454	1520.9
1	1393	548.4	-9.08874	5237.21	2.88261	8716.58	0.00778121	1.20544	0.0117343	0.246631	0.741785	0.000137455	0.0115968	3.46316	3.50789	1.00357	0.986912	0.0130876	0	1.91609	1.91609	1.50799	1.40781	0.0265006	27.5422	0.0117139	0.00444977	1630.38	2.64425	220.247	0.294905	7.17e-05	0.0160476	4.8e-06	0.000404818	0.0225838	0.163276	0.12151	13.53	0	0	0	-8.47553	1514.4	7744.2	37.182	1521.17	15453.9	1521.17
1	1393	547.484	-9.08981	5236.83	2.88212	8694.08	0.00778101	1.20457	0.0117532	0.246932	0.741465	0.000137318	0.0116159	3.4548	3.49981	1.00541	0.986884	0.0131162	0	1.91974	1.91974	1.51046	1.41067	0.0264848	27.5824	0.0116835	0.00442803	1628.47	2.63115	219.709	0.294905	7.14e-05	0.0160463	4.8e-06	0.000406458	0.0225815	0.163273	0.121501	13.53	0	0	0	-8.47624	1514.7	7744.1	37.1841	1521.44	15453.9	1521.44
1	1393	546.569	-9.09088	5236.44	2.88164	8671.62	0.0077808	1.2037	0.0117722	0.247232	0.741144	0.000137182	0.011635	3.44646	3.49175	1.00725	0.986855	0.0131449	0	1.9234	1.9234	1.51294	1.41355	0.0264688	27.6228	0.0116531	0.00440638	1626.55	2.6181	219.173	0.294905	7.1e-05	0.016045	4.81e-06	0.000408104	0.0225792	0.16327	0.121492	13.53	0	0	0	-8.47695	1515	7744	37.1862	1521.7	15453.9	1521.7
1	1393	545.654	-9.09196	5236.05	2.88115	8649.17	0.00778059	1.20283	0.0117913	0.247534	0.740822	0.000137047	0.0116543	3.43814	3.48371	1.0091	0.986827	0.0131735	0	1.92707	1.92707	1.51544	1.41643	0.0264529	27.6634	0.0116227	0.00438481	1624.63	2.60512	218.638	0.294904	7.07e-05	0.0160437	4.82e-06	0.000409756	0.0225768	0.163267	0.121483	13.53	0	0	0	-8.47766	1515.3	7743.9	37.1883	1521.97	15453.9	1521.97
1	1393	544.738	-9.09303	5235.66	2.88066	8626.75	0.00778037	1.20196	0.0118104	0.247836	0.7405	0.000136911	0.0116735	3.42984	3.47569	1.01095	0.986798	0.0132021	0	1.93076	1.93076	1.51794	1.41932	0.0264369	27.7042	0.0115924	0.00436332	1622.72	2.59219	218.104	0.294904	7.03e-05	0.0160424	4.83e-06	0.000411414	0.0225745	0.163264	0.121474	13.53	0	0	0	-8.47836	1515.6	7743.8	37.1904	1522.24	15453.8	1522.24
1	1393	543.823	-9.09411	5235.27	2.88016	8604.36	0.00778016	1.2011	0.0118297	0.248139	0.740177	0.000136775	0.0116929	3.42155	3.46769	1.01282	0.986769	0.0132307	0	1.93446	1.93446	1.52045	1.42222	0.0264209	27.7451	0.0115621	0.00434192	1620.8	2.57932	217.571	0.294904	7e-05	0.0160411	4.83e-06	0.000413078	0.0225721	0.163261	0.121464	13.53	0	0	0	-8.47907	1515.9	7743.7	37.1926	1522.51	15453.8	1522.51
1	1393	542.907	-9.09518	5234.88	2.87967	8581.99	0.00777994	1.20024	0.0118489	0.248442	0.739853	0.00013664	0.0117123	3.41329	3.45971	1.01469	0.986741	0.0132593	0	1.93818	1.93818	1.52297	1.42513	0.0264049	27.7862	0.0115318	0.00432059	1618.89	2.56651	217.04	0.294904	6.96e-05	0.0160398	4.84e-06	0.000414748	0.0225697	0.163258	0.121455	13.53	0	0	0	-8.47978	1516.2	7743.6	37.1947	1522.78	15453.7	1522.78
1	1393	541.992	-9.09626	5234.49	2.87918	8559.64	0.00777972	1.19937	0.0118683	0.248746	0.739529	0.000136504	0.0117318	3.40504	3.45175	1.01657	0.986712	0.0132879	0	1.94191	1.94191	1.5255	1.42805	0.0263888	27.8275	0.0115016	0.00429936	1616.98	2.55375	216.511	0.294903	6.93e-05	0.0160384	4.85e-06	0.000416425	0.0225674	0.163255	0.121446	13.53	0	0	0	-8.48049	1516.5	7743.5	37.1969	1523.05	15453.7	1523.05
1	1393	541.077	-9.09734	5234.09	2.87868	8537.32	0.00777949	1.19851	0.0118877	0.249051	0.739204	0.000136369	0.0117513	3.39681	3.4438	1.01845	0.986684	0.0133165	0	1.94566	1.94566	1.52804	1.43098	0.0263727	27.869	0.0114714	0.0042782	1615.07	2.54105	215.982	0.294903	6.89e-05	0.0160371	4.85e-06	0.000418107	0.022565	0.163252	0.121437	13.53	0	0	0	-8.48119	1516.8	7743.4	37.1991	1523.32	15453.7	1523.32
1	1393	540.161	-9.09842	5233.69	2.87818	8515.02	0.00777926	1.19766	0.0119072	0.249356	0.738878	0.000136234	0.011771	3.38861	3.43587	1.02035	0.986655	0.013345	0	1.94942	1.94942	1.53059	1.43391	0.0263565	27.9107	0.0114413	0.00425712	1613.15	2.5284	215.455	0.294903	6.86e-05	0.0160357	4.86e-06	0.000419796	0.0225626	0.163249	0.121427	13.53	0	0	0	-8.4819	1517.1	7743.3	37.2013	1523.58	15453.6	1523.58
1	1393	539.246	-9.0995	5233.29	2.87768	8492.75	0.00777904	1.1968	0.0119268	0.249662	0.738551	0.000136099	0.0117907	3.38042	3.42797	1.02225	0.986626	0.0133736	0	1.9532	1.9532	1.53315	1.43685	0.0263404	27.9525	0.0114112	0.00423613	1611.24	2.51581	214.929	0.294903	6.82e-05	0.0160344	4.87e-06	0.00042149	0.0225602	0.163246	0.121418	13.53	0	0	0	-8.48261	1517.4	7743.2	37.2035	1523.85	15453.6	1523.85
1	1393	538.33	-9.10058	5232.88	2.87718	8470.5	0.0077788	1.19594	0.0119464	0.249969	0.738224	0.000135964	0.0118104	3.37225	3.42008	1.02415	0.986598	0.0134021	0	1.957	1.957	1.53572	1.4398	0.0263242	27.9945	0.0113812	0.00421522	1609.33	2.50328	214.405	0.294902	6.79e-05	0.016033	4.87e-06	0.000423191	0.0225578	0.163243	0.121408	13.53	0	0	0	-8.48332	1517.7	7743.1	37.2057	1524.12	15453.6	1524.12
1	1393	537.415	-9.10166	5232.48	2.87668	8448.27	0.00777857	1.19509	0.0119661	0.250277	0.737896	0.000135829	0.0118303	3.3641	3.41221	1.02607	0.986569	0.0134307	0	1.96081	1.96081	1.5383	1.44276	0.0263079	28.0367	0.0113512	0.00419439	1607.42	2.4908	213.881	0.294902	6.75e-05	0.0160317	4.88e-06	0.000424898	0.0225553	0.16324	0.121399	13.53	0	0	0	-8.48402	1518	7742.99	37.2079	1524.39	15453.5	1524.39
1	1393	536.5	-9.10275	5232.07	2.87617	8426.07	0.00777833	1.19424	0.0119859	0.250585	0.737567	0.000135695	0.0118502	3.35597	3.40436	1.02799	0.986541	0.0134592	0	1.96464	1.96464	1.54088	1.44573	0.0262917	28.0791	0.0113212	0.00417364	1605.52	2.47837	213.359	0.294902	6.72e-05	0.0160303	4.89e-06	0.000426612	0.0225529	0.163237	0.121389	13.53	0	0	0	-8.48473	1518.3	7742.89	37.2102	1524.67	15453.5	1524.67
1	1393	535.584	-9.10383	5231.66	2.87567	8403.9	0.00777809	1.19339	0.0120057	0.250893	0.737237	0.00013556	0.0118702	3.34785	3.39652	1.02992	0.986512	0.0134877	0	1.96848	1.96848	1.54348	1.44871	0.0262754	28.1217	0.0112913	0.00415298	1603.61	2.46601	212.839	0.294902	6.68e-05	0.0160289	4.89e-06	0.000428332	0.0225505	0.163234	0.12138	13.53	0	0	0	-8.48544	1518.6	7742.79	37.2124	1524.94	15453.4	1524.94
1	1393	534.669	-9.10492	5231.25	2.87516	8381.75	0.00777784	1.19254	0.0120256	0.251203	0.736907	0.000135426	0.0118902	3.33976	3.38871	1.03186	0.986484	0.0135162	0	1.97234	1.97234	1.54609	1.45169	0.0262591	28.1645	0.0112614	0.00413239	1601.7	2.45369	212.319	0.294901	6.65e-05	0.0160275	4.9e-06	0.000430058	0.022548	0.163231	0.12137	13.53	0	0	0	-8.48615	1518.9	7742.69	37.2147	1525.21	15453.4	1525.21
1	1393	533.754	-9.10601	5230.84	2.87465	8359.62	0.0077776	1.19169	0.0120456	0.251513	0.736576	0.000135291	0.0119103	3.33168	3.38091	1.0338	0.986455	0.0135448	0	1.97621	1.97621	1.54871	1.45468	0.0262427	28.2074	0.0112316	0.00411189	1599.79	2.44143	211.801	0.294901	6.62e-05	0.0160261	4.9e-06	0.000431791	0.0225456	0.163228	0.12136	13.53	0	0	0	-8.48685	1519.21	7742.58	37.217	1525.48	15453.3	1525.48
1	1393	532.838	-9.1071	5230.42	2.87414	8337.52	0.00777735	1.19084	0.0120657	0.251824	0.736244	0.000135157	0.0119305	3.32363	3.37313	1.03576	0.986427	0.0135733	0	1.9801	1.9801	1.55134	1.45769	0.0262263	28.2506	0.0112018	0.00409146	1597.89	2.42923	211.284	0.294901	6.58e-05	0.0160247	4.91e-06	0.00043353	0.0225431	0.163225	0.12135	13.53	0	0	0	-8.48756	1519.51	7742.48	37.2193	1525.75	15453.3	1525.75
1	1393	531.923	-9.10819	5230	2.87363	8315.44	0.00777709	1.19	0.0120858	0.252135	0.735911	0.000135023	0.0119508	3.31559	3.36537	1.03772	0.986398	0.0136018	0	1.98401	1.98401	1.55398	1.4607	0.0262099	28.2939	0.011172	0.00407112	1595.98	2.41707	210.769	0.294901	6.55e-05	0.0160233	4.92e-06	0.000435275	0.0225406	0.163223	0.121341	13.53	0	0	0	-8.48827	1519.81	7742.37	37.2216	1526.02	15453.2	1526.02
1	1393	531.007	-9.10928	5229.58	2.87311	8293.38	0.00777684	1.18916	0.012106	0.252447	0.735578	0.000134889	0.0119711	3.30757	3.35763	1.03969	0.98637	0.0136302	0	1.98793	1.98793	1.55663	1.46372	0.0261935	28.3374	0.0111423	0.00405085	1594.08	2.40498	210.254	0.2949	6.52e-05	0.0160218	4.92e-06	0.000437027	0.0225381	0.16322	0.121331	13.53	0	0	0	-8.48898	1520.11	7742.27	37.2239	1526.29	15453.2	1526.29
1	1393	530.092	-9.11037	5229.16	2.8726	8271.35	0.00777658	1.18831	0.0121263	0.25276	0.735244	0.000134756	0.0119916	3.29957	3.34991	1.04166	0.986341	0.0136587	0	1.99186	1.99186	1.55929	1.46675	0.026177	28.3812	0.0111127	0.00403067	1592.18	2.39293	209.741	0.2949	6.48e-05	0.0160204	4.93e-06	0.000438786	0.0225356	0.163217	0.121321	13.53	0	0	0	-8.48968	1520.41	7742.16	37.2262	1526.57	15453.1	1526.57
1	1393	529.177	-9.11146	5228.73	2.87208	8249.35	0.00777632	1.18747	0.0121467	0.253074	0.734909	0.000134622	0.012012	3.29159	3.3422	1.04364	0.986313	0.0136872	0	1.99582	1.99582	1.56195	1.46978	0.0261605	28.4251	0.011083	0.00401057	1590.27	2.38094	209.229	0.2949	6.45e-05	0.016019	4.94e-06	0.000440551	0.0225331	0.163214	0.121311	13.53	0	0	0	-8.49039	1520.72	7742.06	37.2286	1526.84	15453.1	1526.84
1	1393	528.261	-9.11256	5228.31	2.87156	8227.36	0.00777606	1.18664	0.0121671	0.253388	0.734573	0.000134488	0.0120326	3.28362	3.33451	1.04564	0.986284	0.0137157	0	1.99979	1.99979	1.56463	1.47283	0.026144	28.4692	0.0110535	0.00399055	1588.37	2.36901	208.719	0.2949	6.42e-05	0.0160175	4.94e-06	0.000442322	0.0225306	0.163211	0.121301	13.53	0	0	0	-8.4911	1521.02	7741.95	37.2309	1527.11	15453	1527.11
1	1393	527.346	-9.11365	5227.88	2.87104	8205.41	0.00777579	1.1858	0.0121876	0.253703	0.734237	0.000134355	0.0120532	3.27568	3.32684	1.04763	0.986256	0.0137441	0	2.00377	2.00377	1.56732	1.47589	0.0261274	28.5135	0.0110239	0.0039706	1586.47	2.35712	208.209	0.294899	6.38e-05	0.0160161	4.95e-06	0.0004441	0.0225281	0.163208	0.121291	13.53	0	0	0	-8.49181	1521.32	7741.85	37.2333	1527.39	15453	1527.39
1	1393	526.43	-9.11475	5227.44	2.87052	8183.47	0.00777552	1.18496	0.0122082	0.254019	0.733899	0.000134222	0.0120739	3.26775	3.31919	1.04964	0.986227	0.0137726	0	2.00778	2.00778	1.57002	1.47895	0.0261109	28.558	0.0109944	0.00395074	1584.57	2.34529	207.701	0.294899	6.35e-05	0.0160146	4.96e-06	0.000445885	0.0225256	0.163205	0.121281	13.53	0	0	0	-8.49251	1521.62	7741.74	37.2356	1527.66	15452.9	1527.66
1	1393	525.515	-9.11585	5227.01	2.87	8161.56	0.00777525	1.18413	0.0122288	0.254335	0.733561	0.000134089	0.0120947	3.25984	3.31156	1.05165	0.986199	0.013801	0	2.01179	2.01179	1.57273	1.48202	0.0260943	28.6027	0.010965	0.00393095	1582.67	2.33351	207.194	0.294899	6.32e-05	0.0160131	4.96e-06	0.000447677	0.022523	0.163203	0.121271	13.53	0	0	0	-8.49322	1521.93	7741.63	37.238	1527.93	15452.8	1527.93
1	1393	524.6	-9.11695	5226.58	2.86947	8139.68	0.00777497	1.1833	0.0122495	0.254652	0.733223	0.000133956	0.0121156	3.25195	3.30394	1.05368	0.986171	0.0138295	0	2.01583	2.01583	1.57545	1.4851	0.0260776	28.6475	0.0109356	0.00391125	1580.77	2.32178	206.688	0.294899	6.29e-05	0.0160116	4.97e-06	0.000449475	0.0225205	0.1632	0.12126	13.53	0	0	0	-8.49393	1522.23	7741.53	37.2404	1528.21	15452.8	1528.21
1	1393	523.684	-9.11804	5226.14	2.86894	8117.82	0.00777469	1.18246	0.0122703	0.25497	0.732883	0.000133823	0.0121365	3.24408	3.29635	1.05571	0.986142	0.0138579	0	2.01988	2.01988	1.57818	1.4882	0.026061	28.6926	0.0109062	0.00389162	1578.87	2.31011	206.184	0.294898	6.25e-05	0.0160102	4.98e-06	0.00045128	0.0225179	0.163197	0.12125	13.53	0	0	0	-8.49464	1522.53	7741.42	37.2428	1528.48	15452.7	1528.48
1	1393	522.769	-9.11915	5225.7	2.86841	8095.98	0.00777441	1.18164	0.0122912	0.255288	0.732543	0.00013369	0.0121575	3.23623	3.28877	1.05774	0.986114	0.0138863	0	2.02395	2.02395	1.58092	1.4913	0.0260443	28.7379	0.0108769	0.00387207	1576.97	2.29848	205.68	0.294898	6.22e-05	0.0160087	4.98e-06	0.000453092	0.0225154	0.163194	0.12124	13.53	0	0	0	-8.49534	1522.84	7741.31	37.2452	1528.76	15452.7	1528.76
1	1393	521.854	-9.12025	5225.25	2.86788	8074.17	0.00777413	1.18081	0.0123121	0.255608	0.732202	0.000133557	0.0121786	3.22839	3.28121	1.05979	0.986085	0.0139147	0	2.02803	2.02803	1.58367	1.4944	0.0260276	28.7834	0.0108476	0.0038526	1575.08	2.28691	205.178	0.294898	6.19e-05	0.0160072	4.99e-06	0.000454911	0.0225128	0.163191	0.121229	13.53	0	0	0	-8.49605	1523.14	7741.2	37.2476	1529.03	15452.6	1529.03
1	1393	520.938	-9.12135	5224.81	2.86735	8052.38	0.00777384	1.17998	0.0123331	0.255927	0.73186	0.000133425	0.0121997	3.22057	3.27366	1.06184	0.986057	0.0139432	0	2.03213	2.03213	1.58643	1.49752	0.0260108	28.8291	0.0108184	0.00383321	1573.18	2.27539	204.677	0.294898	6.16e-05	0.0160056	5e-06	0.000456736	0.0225102	0.163189	0.121219	13.53	0	0	0	-8.49676	1523.45	7741.1	37.25	1529.31	15452.5	1529.31
1	1393	520.023	-9.12246	5224.36	2.86682	8030.61	0.00777355	1.17916	0.0123542	0.256248	0.731517	0.000133292	0.0122209	3.21278	3.26614	1.0639	0.986028	0.0139716	0	2.03625	2.03625	1.5892	1.50065	0.0259941	28.875	0.0107892	0.0038139	1571.28	2.26392	204.177	0.294897	6.13e-05	0.0160041	5e-06	0.000458569	0.0225077	0.163186	0.121209	13.53	0	0	0	-8.49747	1523.75	7740.99	37.2524	1529.58	15452.5	1529.58
1	1393	519.107	-9.12356	5223.91	2.86628	8008.87	0.00777325	1.17833	0.0123754	0.256569	0.731174	0.00013316	0.0122422	3.205	3.25863	1.06597	0.986	0.014	0	2.04039	2.04039	1.59199	1.50379	0.0259773	28.9211	0.0107601	0.00379466	1569.39	2.25251	203.678	0.294897	6.1e-05	0.0160026	5.01e-06	0.000460408	0.0225051	0.163183	0.121198	13.53	0	0	0	-8.49817	1524.06	7740.88	37.2549	1529.86	15452.4	1529.86
1	1393	518.192	-9.12467	5223.46	2.86574	7987.16	0.00777296	1.17751	0.0123966	0.256891	0.730829	0.000133028	0.0122636	3.19723	3.25114	1.06805	0.985972	0.0140284	0	2.04454	2.04454	1.59478	1.50693	0.0259605	28.9674	0.010731	0.0037755	1567.49	2.24114	203.181	0.294897	6.06e-05	0.0160011	5.01e-06	0.000462254	0.0225025	0.16318	0.121188	13.53	0	0	0	-8.49888	1524.36	7740.77	37.2573	1530.14	15452.3	1530.14
1	1393	517.277	-9.12577	5223.01	2.8652	7965.47	0.00777266	1.17669	0.0124179	0.257214	0.730484	0.000132896	0.012285	3.18949	3.24366	1.07013	0.985943	0.0140567	0	2.04871	2.04871	1.59758	1.51009	0.0259437	29.0139	0.0107019	0.00375642	1565.6	2.22982	202.684	0.294897	6.03e-05	0.0159995	5.02e-06	0.000464108	0.0224998	0.163178	0.121177	13.53	0	0	0	-8.49959	1524.66	7740.66	37.2598	1530.41	15452.2	1530.41
1	1393	516.361	-9.12688	5222.55	2.86466	7943.8	0.00777235	1.17587	0.0124393	0.257538	0.730138	0.000132764	0.0123066	3.18176	3.23621	1.07223	0.985915	0.0140851	0	2.05289	2.05289	1.60039	1.51325	0.0259268	29.0607	0.0106729	0.00373742	1563.7	2.21856	202.189	0.294896	6e-05	0.015998	5.03e-06	0.000465968	0.0224972	0.163175	0.121166	13.53	0	0	0	-8.5003	1524.97	7740.55	37.2623	1530.69	15452.2	1530.69
1	1393	515.446	-9.12799	5222.09	2.86412	7922.15	0.00777205	1.17505	0.0124608	0.257862	0.729792	0.000132632	0.0123281	3.17405	3.22877	1.07433	0.985886	0.0141135	0	2.05709	2.05709	1.60322	1.51643	0.0259099	29.1076	0.010644	0.00371849	1561.81	2.20734	201.695	0.294896	5.97e-05	0.0159964	5.03e-06	0.000467835	0.0224946	0.163172	0.121156	13.53	0	0	0	-8.501	1525.27	7740.44	37.2647	1530.97	15452.1	1530.97
1	1393	514.53	-9.1291	5221.63	2.86357	7900.54	0.00777174	1.17424	0.0124823	0.258187	0.729444	0.000132501	0.0123498	3.16636	3.22135	1.07644	0.985858	0.0141419	0	2.06131	2.06131	1.60605	1.51961	0.025893	29.1547	0.0106151	0.00369965	1559.92	2.19617	201.202	0.294896	5.94e-05	0.0159948	5.04e-06	0.00046971	0.0224919	0.163169	0.121145	13.53	0	0	0	-8.50171	1525.58	7740.33	37.2672	1531.25	15452	1531.25
1	1393	513.615	-9.13022	5221.17	2.86303	7878.94	0.00777143	1.17342	0.0125039	0.258513	0.729096	0.000132369	0.0123716	3.15869	3.21394	1.07855	0.98583	0.0141702	0	2.06555	2.06555	1.6089	1.5228	0.0258761	29.2021	0.0105862	0.00368087	1558.03	2.18506	200.71	0.294896	5.91e-05	0.0159932	5.05e-06	0.000471592	0.0224893	0.163167	0.121134	13.53	0	0	0	-8.50242	1525.89	7740.22	37.2697	1531.52	15451.9	1531.52
1	1393	512.7	-9.13133	5220.7	2.86248	7857.37	0.00777111	1.17261	0.0125256	0.258839	0.728747	0.000132238	0.0123934	3.15104	3.20656	1.08068	0.985801	0.0141986	0	2.0698	2.0698	1.61175	1.526	0.0258592	29.2496	0.0105574	0.00366218	1556.13	2.17399	200.22	0.294895	5.88e-05	0.0159917	5.05e-06	0.00047348	0.0224866	0.163164	0.121123	13.53	0	0	0	-8.50313	1526.19	7740.11	37.2722	1531.8	15451.9	1531.8
1	1393	511.784	-9.13244	5220.23	2.86193	7835.82	0.00777079	1.1718	0.0125474	0.259166	0.728397	0.000132106	0.0124153	3.1434	3.19919	1.08281	0.985773	0.014227	0	2.07408	2.07408	1.61462	1.52922	0.0258422	29.2974	0.0105286	0.00364356	1554.24	2.16297	199.73	0.294895	5.85e-05	0.0159901	5.06e-06	0.000475376	0.022484	0.163161	0.121112	13.53	0	0	0	-8.50383	1526.5	7739.99	37.2747	1532.08	15451.8	1532.08
1	1393	510.869	-9.13356	5219.76	2.86138	7814.3	0.00777047	1.17099	0.0125692	0.259494	0.728046	0.000131975	0.0124373	3.13578	3.19184	1.08495	0.985745	0.0142553	0	2.07836	2.07836	1.6175	1.53244	0.0258252	29.3454	0.0104999	0.00362501	1552.35	2.152	199.241	0.294895	5.82e-05	0.0159885	5.06e-06	0.00047728	0.0224813	0.163159	0.121102	13.53	0	0	0	-8.50454	1526.8	7739.88	37.2772	1532.36	15451.7	1532.36
1	1393	509.954	-9.13468	5219.29	2.86082	7792.8	0.00777015	1.17018	0.0125912	0.259823	0.727695	0.000131844	0.0124593	3.12818	3.18451	1.0871	0.985716	0.0142837	0	2.08267	2.08267	1.62039	1.53567	0.0258082	29.3936	0.0104712	0.00360655	1550.46	2.14108	198.754	0.294895	5.79e-05	0.0159868	5.07e-06	0.00047919	0.0224786	0.163156	0.121091	13.53	0	0	0	-8.50525	1527.11	7739.77	37.2797	1532.64	15451.6	1532.64
1	1393	509.038	-9.13579	5218.81	2.86027	7771.32	0.00776982	1.16938	0.0126132	0.260152	0.727343	0.000131713	0.0124814	3.12059	3.17719	1.08926	0.985688	0.014312	0	2.087	2.087	1.62328	1.53891	0.0257912	29.442	0.0104425	0.00358816	1548.57	2.13021	198.268	0.294894	5.76e-05	0.0159852	5.08e-06	0.000481108	0.0224759	0.163153	0.12108	13.53	0	0	0	-8.50596	1527.42	7739.66	37.2822	1532.92	15451.5	1532.92
1	1393	508.123	-9.13691	5218.33	2.85971	7749.87	0.00776949	1.16857	0.0126352	0.260483	0.726989	0.000131583	0.0125036	3.11303	3.16989	1.09143	0.98566	0.0143403	0	2.09134	2.09134	1.62619	1.54216	0.0257741	29.4907	0.0104139	0.00356984	1546.69	2.11939	197.783	0.294894	5.73e-05	0.0159836	5.08e-06	0.000483033	0.0224732	0.163151	0.121069	13.53	0	0	0	-8.50666	1527.72	7739.54	37.2847	1533.2	15451.5	1533.2
1	1393	507.207	-9.13803	5217.85	2.85915	7728.45	0.00776915	1.16777	0.0126574	0.260813	0.726635	0.000131452	0.0125259	3.10548	3.16261	1.0936	0.985631	0.0143687	0	2.0957	2.0957	1.62911	1.54542	0.025757	29.5395	0.0103854	0.0035516	1544.8	2.10862	197.299	0.294894	5.7e-05	0.015982	5.09e-06	0.000484966	0.0224705	0.163148	0.121057	13.53	0	0	0	-8.50737	1528.03	7739.43	37.2873	1533.48	15451.4	1533.48
1	1393	506.292	-9.13915	5217.37	2.85859	7707.04	0.00776882	1.16696	0.0126796	0.261145	0.726281	0.000131321	0.0125483	3.09795	3.15534	1.09579	0.985603	0.014397	0	2.10007	2.10007	1.63205	1.54869	0.02574	29.5886	0.0103569	0.00353344	1542.91	2.09789	196.816	0.294893	5.67e-05	0.0159803	5.1e-06	0.000486906	0.0224678	0.163146	0.121046	13.53	0	0	0	-8.50808	1528.34	7739.31	37.2898	1533.76	15451.3	1533.76
1	1393	505.377	-9.14027	5216.88	2.85803	7685.67	0.00776848	1.16616	0.0127019	0.261478	0.725925	0.000131191	0.0125707	3.09043	3.14809	1.09798	0.985575	0.0144253	0	2.10447	2.10447	1.63499	1.55196	0.0257228	29.6379	0.0103284	0.00351535	1541.02	2.08721	196.334	0.294893	5.64e-05	0.0159786	5.1e-06	0.000488854	0.0224651	0.163143	0.121035	13.53	0	0	0	-8.50879	1528.64	7739.2	37.2923	1534.04	15451.2	1534.04
1	1393	504.461	-9.1414	5216.4	2.85746	7664.31	0.00776813	1.16537	0.0127243	0.261811	0.725568	0.000131061	0.0125932	3.08294	3.14086	1.10018	0.985546	0.0144536	0	2.10888	2.10888	1.63794	1.55525	0.0257057	29.6875	0.0103	0.00349733	1539.14	2.07658	195.853	0.294893	5.61e-05	0.015977	5.11e-06	0.000490809	0.0224624	0.16314	0.121024	13.53	0	0	0	-8.50949	1528.95	7739.08	37.2949	1534.32	15451.1	1534.32
1	1393	503.546	-9.14252	5215.9	2.85689	7642.98	0.00776779	1.16457	0.0127468	0.262145	0.725211	0.000130931	0.0126158	3.07546	3.13365	1.10239	0.985518	0.014482	0	2.11331	2.11331	1.6409	1.55855	0.0256886	29.7372	0.0102717	0.00347939	1537.25	2.066	195.373	0.294893	5.58e-05	0.0159753	5.11e-06	0.000492772	0.0224596	0.163138	0.121013	13.53	0	0	0	-8.5102	1529.26	7738.97	37.2974	1534.6	15451	1534.6
1	1393	502.631	-9.14365	5215.41	2.85633	7621.68	0.00776743	1.16377	0.0127693	0.26248	0.724853	0.000130801	0.0126385	3.068	3.12645	1.1046	0.98549	0.0145103	0	2.11776	2.11776	1.64388	1.56186	0.0256714	29.7872	0.0102434	0.00346152	1535.37	2.05546	194.895	0.294892	5.55e-05	0.0159736	5.12e-06	0.000494742	0.0224569	0.163135	0.121001	13.53	0	0	0	-8.51091	1529.57	7738.85	37.3	1534.88	15450.9	1534.88
1	1393	501.715	-9.14477	5214.92	2.85576	7600.39	0.00776708	1.16298	0.0127919	0.262815	0.724494	0.000130671	0.0126613	3.06056	3.11927	1.10683	0.985461	0.0145386	0	2.12223	2.12223	1.64687	1.56518	0.0256542	29.8374	0.0102151	0.00344373	1533.48	2.04498	194.417	0.294892	5.52e-05	0.0159719	5.13e-06	0.00049672	0.0224541	0.163133	0.12099	13.53	0	0	0	-8.51162	1529.88	7738.74	37.3025	1535.16	15450.8	1535.16
1	1393	500.8	-9.1459	5214.42	2.85518	7579.13	0.00776672	1.16218	0.0128146	0.263151	0.724134	0.000130541	0.0126841	3.05313	3.11211	1.10906	0.985433	0.0145669	0	2.12671	2.12671	1.64986	1.5685	0.025637	29.8878	0.0101869	0.00342601	1531.6	2.03454	193.94	0.294892	5.49e-05	0.0159702	5.13e-06	0.000498705	0.0224513	0.16313	0.120978	13.53	0	0	0	-8.51232	1530.18	7738.62	37.3051	1535.45	15450.7	1535.45
1	1393	499.884	-9.14703	5213.92	2.85461	7557.9	0.00776636	1.16139	0.0128374	0.263488	0.723773	0.000130411	0.012707	3.04572	3.10496	1.1113	0.985405	0.0145952	0	2.13121	2.13121	1.65287	1.57184	0.0256198	29.9385	0.0101587	0.00340837	1529.71	2.02414	193.465	0.294892	5.46e-05	0.0159685	5.14e-06	0.000500698	0.0224486	0.163128	0.120967	13.53	0	0	0	-8.51303	1530.49	7738.5	37.3076	1535.73	15450.6	1535.73
1	1393	498.969	-9.14816	5213.41	2.85403	7536.69	0.007766	1.1606	0.0128603	0.263826	0.723412	0.000130282	0.01273	3.03833	3.09783	1.11355	0.985377	0.0146235	0	2.13574	2.13574	1.65589	1.57519	0.0256025	29.9894	0.0101306	0.0033908	1527.83	2.01379	192.991	0.294891	5.43e-05	0.0159668	5.14e-06	0.000502699	0.0224458	0.163125	0.120955	13.53	0	0	0	-8.51374	1530.8	7738.39	37.3102	1536.01	15450.5	1536.01
1	1393	498.054	-9.14929	5212.91	2.85345	7515.5	0.00776563	1.15982	0.0128832	0.264165	0.723049	0.000130152	0.012753	3.03096	3.09072	1.11581	0.985348	0.0146517	0	2.14028	2.14028	1.65892	1.57855	0.0255853	30.0405	0.0101025	0.0033733	1525.95	2.00349	192.517	0.294891	5.4e-05	0.0159651	5.15e-06	0.000504708	0.022443	0.163122	0.120944	13.53	0	0	0	-8.51445	1531.11	7738.27	37.3128	1536.29	15450.4	1536.29
1	1393	497.138	-9.15042	5212.4	2.85287	7494.34	0.00776526	1.15903	0.0129062	0.264504	0.722686	0.000130023	0.0127762	3.0236	3.08362	1.11808	0.98532	0.01468	0	2.14483	2.14483	1.66197	1.58192	0.025568	30.0918	0.0100745	0.00335588	1524.07	1.99324	192.045	0.294891	5.38e-05	0.0159633	5.16e-06	0.000506725	0.0224402	0.16312	0.120932	13.53	0	0	0	-8.51515	1531.42	7738.15	37.3153	1536.58	15450.3	1536.58
1	1393	496.223	-9.15155	5211.89	2.85229	7473.2	0.00776489	1.15824	0.0129293	0.264844	0.722322	0.000129894	0.0127994	3.01626	3.07654	1.12036	0.985292	0.0147083	0	2.14941	2.14941	1.66502	1.58529	0.0255507	30.1434	0.0100465	0.00333853	1522.18	1.98303	191.573	0.29489	5.35e-05	0.0159616	5.16e-06	0.000508749	0.0224374	0.163117	0.12092	13.53	0	0	0	-8.51586	1531.73	7738.03	37.3179	1536.86	15450.2	1536.86
1	1393	495.307	-9.15269	5211.37	2.85171	7452.09	0.00776451	1.15746	0.0129525	0.265185	0.721957	0.000129765	0.0128227	3.00894	3.06948	1.12264	0.985263	0.0147366	0	2.15401	2.15401	1.66808	1.58868	0.0255334	30.1953	0.0100185	0.00332125	1520.3	1.97286	191.103	0.29489	5.32e-05	0.0159598	5.17e-06	0.000510781	0.0224346	0.163115	0.120909	13.53	0	0	0	-8.51657	1532.04	7737.91	37.3205	1537.14	15450.1	1537.14
1	1393	494.392	-9.15382	5210.86	2.85112	7431	0.00776413	1.15668	0.0129757	0.265527	0.721591	0.000129636	0.0128461	3.00163	3.06243	1.12494	0.985235	0.0147649	0	2.15862	2.15862	1.67116	1.59208	0.0255161	30.2473	0.00999066	0.00330404	1518.42	1.96275	190.634	0.29489	5.29e-05	0.0159581	5.18e-06	0.000512822	0.0224317	0.163112	0.120897	13.53	0	0	0	-8.51728	1532.35	7737.79	37.3231	1537.43	15450	1537.43
1	1393	493.477	-9.15496	5210.34	2.85053	7409.93	0.00776374	1.1559	0.0129991	0.26587	0.721224	0.000129507	0.0128696	2.99434	3.0554	1.12724	0.985207	0.0147931	0	2.16325	2.16325	1.67425	1.59549	0.0254987	30.2996	0.00996282	0.00328691	1516.54	1.95267	190.165	0.29489	5.26e-05	0.0159563	5.18e-06	0.00051487	0.0224289	0.16311	0.120885	13.53	0	0	0	-8.51799	1532.66	7737.67	37.3257	1537.71	15449.9	1537.71
1	1393	492.561	-9.1561	5209.82	2.84994	7388.89	0.00776336	1.15512	0.0130225	0.266213	0.720856	0.000129379	0.0128931	2.98707	3.04839	1.12955	0.985179	0.0148214	0	2.16791	2.16791	1.67735	1.59891	0.0254814	30.3522	0.00993503	0.00326985	1514.66	1.94265	189.698	0.294889	5.23e-05	0.0159545	5.19e-06	0.000516926	0.022426	0.163107	0.120873	13.53	0	0	0	-8.51869	1532.97	7737.55	37.3282	1538	15449.8	1538
1	1393	491.646	-9.15724	5209.29	2.84935	7367.87	0.00776296	1.15434	0.013046	0.266557	0.720488	0.00012925	0.0129167	2.97982	3.04139	1.13187	0.98515	0.0148497	0	2.17258	2.17258	1.68046	1.60234	0.025464	30.4049	0.00990729	0.00325286	1512.78	1.93266	189.232	0.294889	5.21e-05	0.0159527	5.19e-06	0.000518991	0.0224232	0.163105	0.120861	13.53	0	0	0	-8.5194	1533.28	7737.43	37.3308	1538.28	15449.7	1538.28
1	1393	490.731	-9.15838	5208.77	2.84876	7346.88	0.00776257	1.15356	0.0130696	0.266902	0.720119	0.000129122	0.0129404	2.97258	3.03441	1.1342	0.985122	0.0148779	0	2.17727	2.17727	1.68358	1.60578	0.0254466	30.458	0.00987959	0.00323595	1510.9	1.92273	188.767	0.294889	5.18e-05	0.0159509	5.2e-06	0.000521063	0.0224203	0.163102	0.120849	13.53	0	0	0	-8.52011	1533.59	7737.31	37.3334	1538.57	15449.6	1538.57
1	1393	489.815	-9.15952	5208.24	2.84816	7325.91	0.00776217	1.15279	0.0130932	0.267248	0.719748	0.000128994	0.0129642	2.96536	3.02745	1.13654	0.985094	0.0149062	0	2.18198	2.18198	1.68671	1.60923	0.0254292	30.5112	0.00985195	0.0032191	1509.03	1.91283	188.302	0.294889	5.15e-05	0.0159491	5.21e-06	0.000523144	0.0224175	0.1631	0.120837	13.53	0	0	0	-8.52082	1533.9	7737.19	37.336	1538.86	15449.5	1538.86
1	1393	488.9	-9.16066	5207.7	2.84756	7304.96	0.00776177	1.15202	0.013117	0.267595	0.719377	0.000128865	0.0129881	2.95815	3.0205	1.13889	0.985066	0.0149345	0	2.1867	2.1867	1.68986	1.61269	0.0254118	30.5647	0.00982435	0.00320233	1507.15	1.90299	187.839	0.294888	5.12e-05	0.0159473	5.21e-06	0.000525233	0.0224146	0.163098	0.120825	13.53	0	0	0	-8.52152	1534.21	7737.07	37.3386	1539.14	15449.4	1539.14
1	1393	487.984	-9.1618	5207.17	2.84696	7284.04	0.00776136	1.15125	0.0131408	0.267942	0.719005	0.000128738	0.013012	2.95097	3.01357	1.14124	0.985037	0.0149627	0	2.19145	2.19145	1.69301	1.61616	0.0253944	30.6185	0.0097968	0.00318563	1505.27	1.89318	187.377	0.294888	5.1e-05	0.0159455	5.22e-06	0.00052733	0.0224117	0.163095	0.120813	13.53	0	0	0	-8.52223	1534.52	7736.95	37.3411	1539.43	15449.2	1539.43
1	1393	487.069	-9.16294	5206.63	2.84636	7263.14	0.00776095	1.15048	0.0131647	0.26829	0.718632	0.00012861	0.0130361	2.9438	3.00666	1.14361	0.985009	0.014991	0	2.19622	2.19622	1.69618	1.61964	0.0253769	30.6725	0.0097693	0.00316899	1503.39	1.88342	186.915	0.294888	5.07e-05	0.0159436	5.22e-06	0.000529435	0.0224088	0.163093	0.120801	13.53	0	0	0	-8.52294	1534.84	7736.83	37.3437	1539.72	15449.1	1539.72
1	1393	486.154	-9.16409	5206.09	2.84576	7242.27	0.00776054	1.14971	0.0131887	0.268639	0.718258	0.000128482	0.0130602	2.93664	2.99976	1.14598	0.984981	0.0150192	0	2.201	2.201	1.69936	1.62313	0.0253595	30.7268	0.00974185	0.00315243	1501.52	1.87371	186.455	0.294887	5.04e-05	0.0159418	5.23e-06	0.000531549	0.0224059	0.16309	0.120789	13.53	0	0	0	-8.52365	1535.15	7736.7	37.3463	1540	15449	1540
1	1393	485.238	-9.16524	5205.55	2.84515	7221.42	0.00776013	1.14894	0.0132127	0.268989	0.717883	0.000128354	0.0130844	2.92951	2.99287	1.14837	0.984953	0.0150475	0	2.20581	2.20581	1.70255	1.62663	0.025342	30.7813	0.00971445	0.00313594	1499.64	1.86403	185.995	0.294887	5.01e-05	0.0159399	5.24e-06	0.000533671	0.022403	0.163088	0.120777	13.53	0	0	0	-8.52435	1535.46	7736.58	37.3489	1540.29	15448.9	1540.29
1	1393	484.323	-9.16638	5205	2.84454	7200.59	0.00775971	1.14817	0.0132369	0.26934	0.717508	0.000128227	0.0131086	2.92239	2.98601	1.15076	0.984924	0.0150757	0	2.21064	2.21064	1.70576	1.63014	0.0253245	30.836	0.00968709	0.00311953	1497.76	1.85441	185.537	0.294887	4.99e-05	0.0159381	5.24e-06	0.000535801	0.0224001	0.163085	0.120765	13.53	0	0	0	-8.52506	1535.77	7736.46	37.3515	1540.58	15448.8	1540.58
1	1393	483.407	-9.16753	5204.45	2.84393	7179.79	0.00775928	1.14741	0.0132611	0.269691	0.717131	0.0001281	0.013133	2.91528	2.97916	1.15316	0.984896	0.015104	0	2.21548	2.21548	1.70897	1.63367	0.025307	30.891	0.00965979	0.00310318	1495.89	1.84482	185.079	0.294887	4.96e-05	0.0159362	5.25e-06	0.00053794	0.0223971	0.163083	0.120752	13.53	0	0	0	-8.52577	1536.09	7736.33	37.3541	1540.87	15448.7	1540.87
1	1393	482.492	-9.16868	5203.9	2.84332	7159.01	0.00775886	1.14665	0.0132854	0.270043	0.716754	0.000127972	0.0131574	2.9082	2.97232	1.15557	0.984868	0.0151322	0	2.22035	2.22035	1.7122	1.6372	0.0252895	30.9463	0.00963254	0.0030869	1494.01	1.83528	184.623	0.294886	4.93e-05	0.0159343	5.25e-06	0.000540087	0.0223942	0.163081	0.12074	13.53	0	0	0	-8.52648	1536.4	7736.21	37.3566	1541.16	15448.5	1541.16
1	1393	481.577	-9.16983	5203.35	2.8427	7138.26	0.00775842	1.14589	0.0133098	0.270397	0.716375	0.000127845	0.013182	2.90113	2.9655	1.15799	0.98484	0.0151605	0	2.22523	2.22523	1.71544	1.64075	0.025272	31.0018	0.00960533	0.00307069	1492.14	1.82578	184.167	0.294886	4.91e-05	0.0159324	5.26e-06	0.000542243	0.0223913	0.163078	0.120727	13.53	0	0	0	-8.52718	1536.71	7736.08	37.3592	1541.44	15448.4	1541.44
1	1393	480.661	-9.17098	5202.79	2.84209	7117.53	0.00775799	1.14513	0.0133343	0.270751	0.715996	0.000127718	0.0132066	2.89407	2.9587	1.16042	0.984811	0.0151887	0	2.23014	2.23014	1.71869	1.6443	0.0252545	31.0576	0.00957818	0.00305455	1490.26	1.81633	183.713	0.294886	4.88e-05	0.0159305	5.26e-06	0.000544408	0.0223883	0.163076	0.120715	13.53	0	0	0	-8.52789	1537.02	7735.96	37.3618	1541.73	15448.3	1541.73
1	1393	479.746	-9.17214	5202.23	2.84147	7096.82	0.00775755	1.14437	0.0133589	0.271105	0.715616	0.000127591	0.0132313	2.88704	2.95192	1.16285	0.984783	0.015217	0	2.23506	2.23506	1.72195	1.64787	0.0252369	31.1136	0.00955107	0.00303848	1488.39	1.80691	183.259	0.294886	4.85e-05	0.0159286	5.27e-06	0.000546581	0.0223853	0.163074	0.120702	13.53	0	0	0	-8.5286	1537.34	7735.83	37.3644	1542.02	15448.2	1542.02
1	1393	478.831	-9.17329	5201.67	2.84085	7076.14	0.00775711	1.14362	0.0133835	0.271461	0.715235	0.000127465	0.013256	2.88001	2.94515	1.1653	0.984755	0.0152452	0	2.24	2.24	1.72522	1.65145	0.0252194	31.1699	0.00952402	0.00302248	1486.52	1.79754	182.806	0.294885	4.83e-05	0.0159267	5.28e-06	0.000548763	0.0223824	0.163071	0.12069	13.53	0	0	0	-8.52931	1537.65	7735.7	37.3669	1542.31	15448	1542.31
1	1393	477.915	-9.17444	5201.1	2.84022	7055.48	0.00775666	1.14286	0.0134082	0.271818	0.714853	0.000127338	0.0132809	2.87301	2.93839	1.16776	0.984727	0.0152734	0	2.24497	2.24497	1.72851	1.65503	0.0252018	31.2265	0.00949701	0.00300655	1484.64	1.78821	182.354	0.294885	4.8e-05	0.0159247	5.28e-06	0.000550953	0.0223794	0.163069	0.120677	13.53	0	0	0	-8.53001	1537.97	7735.58	37.3695	1542.6	15447.9	1542.6
1	1393	477	-9.1756	5200.53	2.8396	7034.85	0.00775621	1.14211	0.0134331	0.272175	0.71447	0.000127212	0.0133058	2.86602	2.93165	1.17022	0.984698	0.0153017	0	2.24995	2.24995	1.73181	1.65863	0.0251842	31.2833	0.00947005	0.00299069	1482.77	1.77893	181.903	0.294885	4.78e-05	0.0159228	5.29e-06	0.000553152	0.0223764	0.163067	0.120665	13.53	0	0	0	-8.53072	1538.28	7735.45	37.372	1542.89	15447.8	1542.89
1	1393	476.084	-9.17676	5199.96	2.83897	7014.23	0.00775576	1.14136	0.013458	0.272533	0.714086	0.000127085	0.0133309	2.85905	2.92493	1.1727	0.98467	0.0153299	0	2.25496	2.25496	1.73512	1.66224	0.0251667	31.3404	0.00944315	0.00297489	1480.9	1.76968	181.453	0.294884	4.75e-05	0.0159208	5.29e-06	0.00055536	0.0223734	0.163064	0.120652	13.53	0	0	0	-8.53143	1538.6	7735.32	37.3746	1543.19	15447.6	1543.19
1	1393	475.169	-9.17792	5199.39	2.83834	6993.65	0.0077553	1.14061	0.0134829	0.272892	0.713701	0.000126959	0.013356	2.8521	2.91822	1.17518	0.984642	0.0153582	0	2.25999	2.25999	1.73844	1.66586	0.0251491	31.3978	0.00941629	0.00295917	1479.02	1.76048	181.004	0.294884	4.72e-05	0.0159189	5.3e-06	0.000557577	0.0223704	0.163062	0.120639	13.53	0	0	0	-8.53214	1538.91	7735.19	37.3772	1543.48	15447.5	1543.48
1	1393	474.254	-9.17908	5198.81	2.83771	6973.09	0.00775484	1.13986	0.013508	0.273252	0.713315	0.000126833	0.0133812	2.84516	2.91153	1.17768	0.984614	0.0153864	0	2.26503	2.26503	1.74178	1.6695	0.0251315	31.4554	0.00938948	0.00294351	1477.15	1.75132	180.556	0.294884	4.7e-05	0.0159169	5.31e-06	0.000559803	0.0223674	0.16306	0.120626	13.53	0	0	0	-8.53284	1539.22	7735.06	37.3797	1543.77	15447.4	1543.77
1	1393	473.338	-9.18024	5198.23	2.83707	6952.55	0.00775438	1.13911	0.0135332	0.273613	0.712928	0.000126707	0.0134065	2.83824	2.90486	1.18018	0.984585	0.0154146	0	2.2701	2.2701	1.74513	1.67314	0.0251139	31.5133	0.00936273	0.00292792	1475.28	1.7422	180.109	0.294884	4.67e-05	0.0159149	5.31e-06	0.000562038	0.0223644	0.163057	0.120614	13.53	0	0	0	-8.53355	1539.54	7734.93	37.3823	1544.06	15447.2	1544.06
1	1393	472.423	-9.1814	5197.65	2.83644	6932.03	0.00775391	1.13837	0.0135584	0.273975	0.712541	0.000126582	0.0134318	2.83133	2.8982	1.18269	0.984557	0.0154429	0	2.27519	2.27519	1.74848	1.67679	0.0250963	31.5715	0.00933602	0.0029124	1473.41	1.73312	179.662	0.294883	4.65e-05	0.0159129	5.32e-06	0.000564281	0.0223613	0.163055	0.120601	13.53	0	0	0	-8.53426	1539.86	7734.81	37.3848	1544.35	15447.1	1544.35
1	1393	471.507	-9.18256	5197.06	2.8358	6911.54	0.00775344	1.13762	0.0135837	0.274337	0.712152	0.000126456	0.0134573	2.82444	2.89155	1.18522	0.984529	0.0154711	0	2.28029	2.28029	1.75186	1.68046	0.0250786	31.6299	0.00930936	0.00289695	1471.54	1.72409	179.217	0.294883	4.62e-05	0.0159109	5.32e-06	0.000566534	0.0223583	0.163053	0.120588	13.53	0	0	0	-8.53497	1540.17	7734.68	37.3873	1544.65	15446.9	1544.65
1	1393	470.592	-9.18372	5196.47	2.83516	6891.07	0.00775296	1.13688	0.0136092	0.274701	0.711762	0.00012633	0.0134828	2.81757	2.88493	1.18775	0.984501	0.0154994	0	2.28542	2.28542	1.75524	1.68414	0.025061	31.6887	0.00928276	0.00288156	1469.67	1.71509	178.772	0.294883	4.6e-05	0.0159089	5.33e-06	0.000568796	0.0223553	0.163051	0.120575	13.53	0	0	0	-8.53567	1540.49	7734.54	37.3899	1544.94	15446.8	1544.94
1	1393	469.677	-9.18489	5195.88	2.83452	6870.63	0.00775248	1.13614	0.0136346	0.275065	0.711372	0.000126205	0.0135084	2.81071	2.87831	1.19029	0.984472	0.0155276	0	2.29057	2.29057	1.75864	1.68783	0.0250434	31.7477	0.0092562	0.00286624	1467.8	1.70614	178.328	0.294882	4.57e-05	0.0159069	5.34e-06	0.000571067	0.0223522	0.163048	0.120562	13.53	0	0	0	-8.53638	1540.8	7734.41	37.3924	1545.23	15446.7	1545.23
1	1393	468.761	-9.18605	5195.28	2.83387	6850.21	0.007752	1.1354	0.0136602	0.27543	0.71098	0.00012608	0.0135342	2.80387	2.87172	1.19284	0.984444	0.0155558	0	2.29574	2.29574	1.76205	1.69153	0.0250257	31.8069	0.0092297	0.00285099	1465.93	1.69722	177.885	0.294882	4.55e-05	0.0159048	5.34e-06	0.000573347	0.0223491	0.163046	0.120549	13.53	0	0	0	-8.53709	1541.12	7734.28	37.3949	1545.53	15446.5	1545.53
1	1393	467.846	-9.18722	5194.68	2.83322	6829.81	0.00775151	1.13466	0.0136859	0.275796	0.710588	0.000125955	0.0135599	2.79704	2.86513	1.1954	0.984416	0.0155841	0	2.30094	2.30094	1.76547	1.69524	0.0250081	31.8665	0.00920325	0.00283581	1464.06	1.68835	177.443	0.294882	4.52e-05	0.0159028	5.35e-06	0.000575636	0.0223461	0.163044	0.120535	13.53	0	0	0	-8.5378	1541.44	7734.15	37.3974	1545.82	15446.4	1545.82
1	1393	466.931	-9.18839	5194.08	2.83257	6809.44	0.00775102	1.13393	0.0137117	0.276163	0.710194	0.00012583	0.0135858	2.79023	2.85857	1.19797	0.984388	0.0156123	0	2.30615	2.30615	1.7689	1.69896	0.0249904	31.9263	0.00917684	0.00282069	1462.19	1.67952	177.002	0.294882	4.5e-05	0.0159007	5.35e-06	0.000577935	0.022343	0.163042	0.120522	13.53	0	0	0	-8.5385	1541.75	7734.02	37.3999	1546.12	15446.2	1546.12
1	1393	466.015	-9.18956	5193.48	2.83192	6789.09	0.00775052	1.13319	0.0137375	0.276531	0.7098	0.000125705	0.0136118	2.78344	2.85202	1.20055	0.984359	0.0156406	0	2.31139	2.31139	1.77235	1.70269	0.0249728	31.9865	0.00915049	0.00280564	1460.32	1.67072	176.562	0.294881	4.47e-05	0.0158987	5.36e-06	0.000580243	0.0223399	0.163039	0.120509	13.53	0	0	0	-8.53921	1542.07	7733.89	37.4024	1546.41	15446.1	1546.41
1	1393	465.1	-9.19073	5192.87	2.83126	6768.77	0.00775002	1.13246	0.0137634	0.2769	0.709405	0.00012558	0.0136379	2.77666	2.84548	1.20314	0.984331	0.0156688	0	2.31664	2.31664	1.77581	1.70644	0.0249551	32.0469	0.00912419	0.00279065	1458.45	1.66197	176.123	0.294881	4.45e-05	0.0158966	5.36e-06	0.00058256	0.0223368	0.163037	0.120496	13.53	0	0	0	-8.53992	1542.39	7733.75	37.4049	1546.71	15445.9	1546.71
1	1393	464.184	-9.1919	5192.26	2.83061	6748.47	0.00774952	1.13173	0.0137894	0.277269	0.709008	0.000125456	0.013664	2.7699	2.83896	1.20574	0.984303	0.015697	0	2.32192	2.32192	1.77928	1.71019	0.0249374	32.1076	0.00909794	0.00277573	1456.58	1.65326	175.684	0.294881	4.42e-05	0.0158945	5.37e-06	0.000584887	0.0223337	0.163035	0.120483	13.53	0	0	0	-8.54063	1542.71	7733.62	37.4074	1547	15445.8	1547
1	1393	463.269	-9.19307	5191.65	2.82995	6728.2	0.00774901	1.131	0.0138156	0.27764	0.708611	0.000125331	0.0136902	2.76315	2.83246	1.20835	0.984275	0.0157253	0	2.32722	2.32722	1.78276	1.71396	0.0249197	32.1685	0.00907174	0.00276088	1454.71	1.64458	175.246	0.29488	4.4e-05	0.0158924	5.38e-06	0.000587223	0.0223306	0.163033	0.120469	13.53	0	0	0	-8.54133	1543.03	7733.48	37.4099	1547.3	15445.6	1547.3
1	1393	462.354	-9.19425	5191.03	2.82929	6707.94	0.0077485	1.13027	0.0138417	0.278011	0.708213	0.000125207	0.0137165	2.75642	2.82597	1.21097	0.984246	0.0157535	0	2.33254	2.33254	1.78626	1.71774	0.024902	32.2298	0.00904559	0.00274609	1452.84	1.63595	174.809	0.29488	4.38e-05	0.0158903	5.38e-06	0.000589569	0.0223274	0.16303	0.120456	13.53	0	0	0	-8.54204	1543.34	7733.35	37.4123	1547.59	15445.5	1547.59
1	1393	461.438	-9.19542	5190.41	2.82862	6687.71	0.00774798	1.12954	0.013868	0.278383	0.707813	0.000125083	0.0137429	2.74971	2.81949	1.2136	0.984218	0.0157818	0	2.33788	2.33788	1.78977	1.72153	0.0248844	32.2914	0.0090195	0.00273137	1450.98	1.62735	174.373	0.29488	4.35e-05	0.0158882	5.39e-06	0.000591924	0.0223243	0.163028	0.120442	13.53	0	0	0	-8.54275	1543.66	7733.21	37.4148	1547.89	15445.3	1547.89
1	1393	460.523	-9.1966	5189.79	2.82796	6667.51	0.00774746	1.12882	0.0138944	0.278756	0.707413	0.000124959	0.0137694	2.74301	2.81303	1.21624	0.98419	0.01581	0	2.34325	2.34325	1.79329	1.72534	0.0248667	32.3533	0.00899345	0.00271671	1449.11	1.6188	173.938	0.29488	4.33e-05	0.015886	5.39e-06	0.000594289	0.0223212	0.163026	0.120429	13.53	0	0	0	-8.54346	1543.98	7733.08	37.4172	1548.19	15445.1	1548.19
1	1393	459.607	-9.19777	5189.16	2.82729	6647.33	0.00774694	1.1281	0.0139209	0.279131	0.707012	0.000124835	0.013796	2.73633	2.80659	1.21889	0.984162	0.0158383	0	2.34863	2.34863	1.79683	1.72915	0.024849	32.4154	0.00896745	0.00270212	1447.24	1.61028	173.504	0.294879	4.3e-05	0.0158839	5.4e-06	0.000596663	0.022318	0.163024	0.120415	13.53	0	0	0	-8.54416	1544.3	7732.94	37.4197	1548.48	15445	1548.48
1	1393	458.692	-9.19895	5188.53	2.82662	6627.17	0.00774641	1.12737	0.0139474	0.279506	0.706609	0.000124711	0.0138227	2.72966	2.80016	1.22155	0.984133	0.0158665	0	2.35404	2.35404	1.80038	1.73298	0.0248313	32.4779	0.00894151	0.00268759	1445.37	1.6018	173.07	0.294879	4.28e-05	0.0158817	5.4e-06	0.000599048	0.0223149	0.163022	0.120402	13.53	0	0	0	-8.54487	1544.62	7732.81	37.4221	1548.78	15444.8	1548.78
1	1393	457.777	-9.20013	5187.9	2.82594	6607.04	0.00774587	1.12665	0.013974	0.279881	0.706206	0.000124587	0.0138494	2.72301	2.79375	1.22422	0.984105	0.0158948	0	2.35947	2.35947	1.80394	1.73682	0.0248136	32.5406	0.00891562	0.00267313	1443.51	1.59336	172.638	0.294879	4.26e-05	0.0158796	5.41e-06	0.000601442	0.0223117	0.16302	0.120388	13.53	0	0	0	-8.54558	1544.94	7732.67	37.4245	1549.08	15444.7	1549.08
1	1393	456.861	-9.20131	5187.26	2.82527	6586.93	0.00774534	1.12594	0.0140008	0.280258	0.705802	0.000124464	0.0138763	2.71638	2.78735	1.2269	0.984077	0.015923	0	2.36493	2.36493	1.80751	1.74067	0.0247959	32.6037	0.00888978	0.00265873	1441.64	1.58496	172.206	0.294878	4.23e-05	0.0158774	5.42e-06	0.000603846	0.0223085	0.163017	0.120374	13.53	0	0	0	-8.54629	1545.26	7732.53	37.4269	1549.38	15444.5	1549.38
1	1393	455.946	-9.20249	5186.62	2.82459	6566.85	0.0077448	1.12522	0.0140276	0.280636	0.705396	0.00012434	0.0139032	2.70976	2.78097	1.22959	0.984049	0.0159513	0	2.3704	2.3704	1.8111	1.74453	0.0247781	32.667	0.00886399	0.00264439	1439.77	1.5766	171.775	0.294878	4.21e-05	0.0158752	5.42e-06	0.000606259	0.0223053	0.163015	0.120361	13.53	0	0	0	-8.54699	1545.58	7732.39	37.4293	1549.68	15444.3	1549.68
1	1393	455.031	-9.20367	5185.98	2.82391	6546.78	0.00774425	1.1245	0.0140545	0.281015	0.70499	0.000124217	0.0139303	2.70315	2.7746	1.23229	0.98402	0.0159796	0	2.3759	2.3759	1.8147	1.74841	0.0247604	32.7307	0.00883826	0.00263012	1437.9	1.56827	171.345	0.294878	4.19e-05	0.015873	5.43e-06	0.000608683	0.0223021	0.163013	0.120347	13.53	0	0	0	-8.5477	1545.9	7732.25	37.4317	1549.98	15444.2	1549.98
1	1393	454.115	-9.20486	5185.33	2.82322	6526.75	0.0077437	1.12379	0.0140815	0.281394	0.704583	0.000124094	0.0139574	2.69656	2.76824	1.235	0.983992	0.0160078	0	2.38142	2.38142	1.81831	1.75229	0.0247427	32.7947	0.00881257	0.00261592	1436.04	1.55999	170.915	0.294878	4.16e-05	0.0158708	5.43e-06	0.000611117	0.0222989	0.163011	0.120333	13.53	0	0	0	-8.54841	1546.22	7732.11	37.4341	1550.28	15444	1550.28
1	1393	453.2	-9.20604	5184.68	2.82254	6506.73	0.00774315	1.12308	0.0141086	0.281775	0.704174	0.000123971	0.0139846	2.68999	2.7619	1.23772	0.983964	0.0160361	0	2.38697	2.38697	1.82194	1.75619	0.024725	32.859	0.00878694	0.00260177	1434.17	1.55174	170.487	0.294877	4.14e-05	0.0158686	5.44e-06	0.00061356	0.0222957	0.163009	0.120319	13.53	0	0	0	-8.54912	1546.54	7731.97	37.4365	1550.58	15443.8	1550.58
1	1393	452.284	-9.20723	5184.03	2.82185	6486.74	0.00774259	1.12236	0.0141357	0.282157	0.703765	0.000123848	0.0140119	2.68343	2.75558	1.24045	0.983936	0.0160644	0	2.39253	2.39253	1.82558	1.7601	0.0247073	32.9236	0.00876136	0.00258769	1432.31	1.54353	170.059	0.294877	4.12e-05	0.0158664	5.44e-06	0.000616014	0.0222925	0.163007	0.120305	13.53	0	0	0	-8.54982	1546.86	7731.83	37.4388	1550.88	15443.7	1550.88
1	1393	451.369	-9.20841	5183.38	2.82116	6466.78	0.00774203	1.12165	0.014163	0.282539	0.703354	0.000123725	0.0140393	2.67689	2.74927	1.24319	0.983907	0.0160926	0	2.39812	2.39812	1.82923	1.76403	0.0246896	32.9885	0.00873583	0.00257368	1430.44	1.53535	169.632	0.294877	4.09e-05	0.0158641	5.45e-06	0.000618478	0.0222893	0.163005	0.120291	13.53	0	0	0	-8.55053	1547.19	7731.69	37.4412	1551.18	15443.5	1551.18
1	1393	450.454	-9.2096	5182.72	2.82047	6446.84	0.00774146	1.12095	0.0141903	0.282922	0.702943	0.000123603	0.0140667	2.67036	2.74298	1.24595	0.983879	0.0161209	0	2.40373	2.40373	1.8329	1.76796	0.0246718	33.0537	0.00871035	0.00255973	1428.57	1.52722	169.205	0.294876	4.07e-05	0.0158619	5.46e-06	0.000620952	0.0222861	0.163003	0.120277	13.53	0	0	0	-8.55124	1547.51	7731.55	37.4435	1551.48	15443.3	1551.48
1	1393	449.538	-9.21079	5182.06	2.81977	6426.92	0.00774089	1.12024	0.0142178	0.283307	0.70253	0.000123481	0.0140943	2.66385	2.7367	1.24871	0.983851	0.0161492	0	2.40937	2.40937	1.83658	1.77191	0.0246541	33.1192	0.00868493	0.00254583	1426.71	1.51912	168.78	0.294876	4.05e-05	0.0158596	5.46e-06	0.000623436	0.0222828	0.163001	0.120263	13.53	0	0	0	-8.55195	1547.83	7731.41	37.4458	1551.78	15443.1	1551.78
1	1393	448.623	-9.21198	5181.39	2.81907	6407.02	0.00774031	1.11954	0.0142453	0.283692	0.702117	0.000123358	0.014122	2.65736	2.73043	1.25148	0.983823	0.0161775	0	2.41503	2.41503	1.84027	1.77587	0.0246364	33.1851	0.00865956	0.00253201	1424.84	1.51106	168.355	0.294876	4.03e-05	0.0158574	5.47e-06	0.000625931	0.0222796	0.162999	0.120249	13.53	0	0	0	-8.55265	1548.15	7731.27	37.4481	1552.08	15443	1552.08
1	1393	447.707	-9.21317	5180.72	2.81837	6387.15	0.00773973	1.11883	0.014273	0.284078	0.701702	0.000123236	0.0141497	2.65088	2.72418	1.25426	0.983794	0.0162058	0	2.42071	2.42071	1.84398	1.77984	0.0246187	33.2513	0.00863424	0.00251824	1422.98	1.50303	167.931	0.294875	4e-05	0.0158551	5.47e-06	0.000628435	0.0222763	0.162996	0.120235	13.53	0	0	0	-8.55336	1548.48	7731.13	37.4504	1552.38	15442.8	1552.38
1	1393	446.792	-9.21436	5180.05	2.81767	6367.31	0.00773915	1.11813	0.0143007	0.284466	0.701286	0.000123114	0.0141776	2.64441	2.71795	1.25706	0.983766	0.0162341	0	2.42641	2.42641	1.8477	1.78383	0.024601	33.3178	0.00860897	0.00250454	1421.11	1.49504	167.508	0.294875	3.98e-05	0.0158528	5.48e-06	0.000630951	0.022273	0.162994	0.120221	13.53	0	0	0	-8.55407	1548.8	7730.98	37.4527	1552.69	15442.6	1552.69
1	1393	445.877	-9.21556	5179.37	2.81696	6347.49	0.00773856	1.11743	0.0143285	0.284854	0.70087	0.000122992	0.0142055	2.63796	2.71173	1.25986	0.983738	0.0162624	0	2.43214	2.43214	1.85143	1.78782	0.0245833	33.3846	0.00858375	0.0024909	1419.24	1.48709	167.086	0.294875	3.96e-05	0.0158505	5.48e-06	0.000633477	0.0222698	0.162992	0.120207	13.53	0	0	0	-8.55478	1549.12	7730.84	37.4549	1552.99	15442.4	1552.99
1	1393	444.961	-9.21675	5178.69	2.81625	6327.69	0.00773797	1.11673	0.0143564	0.285243	0.700452	0.00012287	0.0142335	2.63153	2.70552	1.26267	0.983709	0.0162907	0	2.43789	2.43789	1.85518	1.79183	0.0245655	33.4518	0.00855859	0.00247732	1417.38	1.47918	166.664	0.294875	3.94e-05	0.0158481	5.49e-06	0.000636013	0.0222665	0.16299	0.120193	13.53	0	0	0	-8.55548	1549.45	7730.69	37.4572	1553.29	15442.2	1553.29
1	1393	444.046	-9.21795	5178.01	2.81554	6307.91	0.00773737	1.11604	0.0143844	0.285633	0.700033	0.000122749	0.0142616	2.62511	2.69933	1.2655	0.983681	0.016319	0	2.44367	2.44367	1.85894	1.79585	0.0245478	33.5193	0.00853348	0.0024638	1415.51	1.4713	166.243	0.294874	3.91e-05	0.0158458	5.5e-06	0.00063856	0.0222632	0.162988	0.120178	13.53	0	0	0	-8.55619	1549.77	7730.55	37.4594	1553.6	15442.1	1553.6
1	1393	443.131	-9.21914	5177.32	2.81483	6288.16	0.00773677	1.11534	0.0144125	0.286024	0.699613	0.000122627	0.0142898	2.6187	2.69315	1.26834	0.983653	0.0163473	0	2.44947	2.44947	1.86271	1.79989	0.0245301	33.5871	0.00850842	0.00245034	1413.65	1.46346	165.823	0.294874	3.89e-05	0.0158435	5.5e-06	0.000641117	0.0222599	0.162986	0.120164	13.53	0	0	0	-8.5569	1550.09	7730.4	37.4616	1553.9	15441.9	1553.9
1	1393	442.215	-9.22034	5176.63	2.81411	6268.43	0.00773616	1.11465	0.0144407	0.286416	0.699192	0.000122506	0.0143182	2.61231	2.68699	1.27118	0.983624	0.0163756	0	2.45529	2.45529	1.8665	1.80394	0.0245124	33.6552	0.00848341	0.00243694	1411.78	1.45565	165.404	0.294874	3.87e-05	0.0158411	5.51e-06	0.000643685	0.0222566	0.162984	0.120149	13.53	0	0	0	-8.55761	1550.42	7730.26	37.4638	1554.21	15441.7	1554.21
1	1393	441.3	-9.22154	5175.94	2.81339	6248.73	0.00773555	1.11395	0.0144689	0.286809	0.69877	0.000122385	0.0143465	2.60594	2.68084	1.27404	0.983596	0.0164039	0	2.46114	2.46114	1.8703	1.808	0.0244947	33.7237	0.00845846	0.00242361	1409.92	1.44788	164.985	0.294873	3.85e-05	0.0158388	5.51e-06	0.000646264	0.0222533	0.162982	0.120135	13.53	0	0	0	-8.55831	1550.74	7730.11	37.466	1554.51	15441.5	1554.51
1	1393	440.384	-9.22274	5175.24	2.81267	6229.05	0.00773493	1.11326	0.0144973	0.287203	0.698347	0.000122264	0.014375	2.59958	2.67471	1.27691	0.983568	0.0164322	0	2.46701	2.46701	1.87411	1.81207	0.024477	33.7925	0.00843356	0.00241034	1408.05	1.44015	164.567	0.294873	3.83e-05	0.0158364	5.52e-06	0.000648854	0.0222499	0.16298	0.12012	13.53	0	0	0	-8.55902	1551.07	7729.96	37.4681	1554.82	15441.3	1554.82
1	1393	439.469	-9.22394	5174.54	2.81194	6209.4	0.00773431	1.11257	0.0145258	0.287598	0.697923	0.000122143	0.0144036	2.59323	2.66859	1.27979	0.983539	0.0164606	0	2.4729	2.4729	1.87794	1.81616	0.0244593	33.8617	0.00840871	0.00239712	1406.19	1.43245	164.15	0.294873	3.8e-05	0.015834	5.52e-06	0.000651454	0.0222466	0.162978	0.120106	13.53	0	0	0	-8.55973	1551.39	7729.82	37.4703	1555.12	15441.1	1555.12
1	1393	438.554	-9.22514	5173.84	2.81122	6189.76	0.00773369	1.11189	0.0145543	0.287994	0.697498	0.000122022	0.0144323	2.5869	2.66248	1.28268	0.983511	0.0164889	0	2.47882	2.47882	1.88179	1.82025	0.0244416	33.9312	0.00838391	0.00238397	1404.32	1.42478	163.734	0.294872	3.78e-05	0.0158316	5.53e-06	0.000654066	0.0222432	0.162976	0.120091	13.53	0	0	0	-8.56044	1551.72	7729.67	37.4724	1555.43	15440.9	1555.43
1	1393	437.638	-9.22635	5173.13	2.81049	6170.16	0.00773306	1.1112	0.014583	0.288391	0.697071	0.000121902	0.0144611	2.58059	2.65639	1.28558	0.983483	0.0165172	0	2.48477	2.48477	1.88564	1.82437	0.0244239	34.0011	0.00835917	0.00237088	1402.46	1.41715	163.318	0.294872	3.76e-05	0.0158292	5.54e-06	0.000656688	0.0222399	0.162974	0.120077	13.53	0	0	0	-8.56114	1552.05	7729.52	37.4745	1555.74	15440.7	1555.74
1	1393	436.723	-9.22755	5172.42	2.80975	6150.57	0.00773242	1.11052	0.0146117	0.288789	0.696644	0.000121781	0.0144899	2.57429	2.65032	1.28849	0.983454	0.0165456	0	2.49074	2.49074	1.88951	1.82849	0.0244062	34.0713	0.00833448	0.00235784	1400.59	1.40956	162.903	0.294872	3.74e-05	0.0158267	5.54e-06	0.000659322	0.0222365	0.162972	0.120062	13.53	0	0	0	-8.56185	1552.37	7729.37	37.4766	1556.04	15440.5	1556.04
1	1393	435.807	-9.22876	5171.71	2.80902	6131.01	0.00773178	1.10983	0.0146406	0.289188	0.696215	0.000121661	0.0145189	2.56801	2.64426	1.29141	0.983426	0.0165739	0	2.49673	2.49673	1.8934	1.83263	0.0243885	34.1418	0.00830984	0.00234487	1398.73	1.402	162.489	0.294872	3.72e-05	0.0158243	5.55e-06	0.000661966	0.0222332	0.16297	0.120047	13.53	0	0	0	-8.56256	1552.7	7729.22	37.4787	1556.35	15440.3	1556.35
1	1393	434.892	-9.22996	5170.99	2.80828	6111.48	0.00773114	1.10915	0.0146695	0.289588	0.695786	0.000121541	0.014548	2.56174	2.63821	1.29435	0.983398	0.0166023	0	2.50275	2.50275	1.8973	1.83678	0.0243708	34.2127	0.00828526	0.00233196	1396.86	1.39448	162.076	0.294871	3.7e-05	0.0158219	5.55e-06	0.000664622	0.0222298	0.162968	0.120032	13.53	0	0	0	-8.56327	1553.03	7729.07	37.4807	1556.66	15440.1	1556.66
1	1393	433.977	-9.23117	5170.27	2.80754	6091.96	0.00773049	1.10847	0.0146985	0.289989	0.695355	0.00012142	0.0145771	2.55548	2.63217	1.29729	0.983369	0.0166307	0	2.50879	2.50879	1.90121	1.84094	0.0243531	34.284	0.00826073	0.0023191	1395	1.38699	161.663	0.294871	3.68e-05	0.0158194	5.56e-06	0.000667289	0.0222264	0.162966	0.120018	13.53	0	0	0	-8.56397	1553.36	7728.92	37.4828	1556.97	15439.9	1556.97
1	1393	433.061	-9.23238	5169.54	2.80679	6072.48	0.00772984	1.10779	0.0147276	0.290392	0.694923	0.000121301	0.0146063	2.54924	2.62616	1.30025	0.983341	0.016659	0	2.51486	2.51486	1.90514	1.84512	0.0243355	34.3556	0.00823625	0.00230631	1393.13	1.37953	161.251	0.294871	3.66e-05	0.0158169	5.56e-06	0.000669967	0.022223	0.162964	0.120003	13.53	0	0	0	-8.56468	1553.68	7728.77	37.4848	1557.27	15439.7	1557.27
1	1393	432.146	-9.23359	5168.81	2.80605	6053.01	0.00772918	1.10712	0.0147569	0.290795	0.69449	0.000121181	0.0146357	2.54302	2.62015	1.30322	0.983313	0.0166874	0	2.52095	2.52095	1.90908	1.84931	0.0243178	34.4275	0.00821182	0.00229357	1391.27	1.37211	160.839	0.29487	3.64e-05	0.0158144	5.57e-06	0.000672656	0.0222196	0.162962	0.119988	13.53	0	0	0	-8.56539	1554.01	7728.61	37.4868	1557.58	15439.5	1557.58
1	1393	431.231	-9.2348	5168.08	2.8053	6033.57	0.00772852	1.10644	0.0147862	0.291199	0.694056	0.000121061	0.0146651	2.5368	2.61416	1.3062	0.983284	0.0167158	0	2.52707	2.52707	1.91303	1.85351	0.0243001	34.4999	0.00818745	0.00228089	1389.4	1.36473	160.429	0.29487	3.61e-05	0.0158119	5.58e-06	0.000675357	0.0222162	0.162961	0.119973	13.53	0	0	0	-8.5661	1554.34	7728.46	37.4888	1557.89	15439.3	1557.89
1	1393	430.315	-9.23601	5167.34	2.80455	6014.15	0.00772785	1.10577	0.0148156	0.291604	0.693621	0.000120942	0.0146947	2.53061	2.60818	1.30918	0.983256	0.0167442	0	2.53321	2.53321	1.917	1.85773	0.0242825	34.5726	0.00816313	0.00226828	1387.54	1.35738	160.019	0.29487	3.59e-05	0.0158094	5.58e-06	0.000678069	0.0222128	0.162959	0.119958	13.53	0	0	0	-8.5668	1554.67	7728.31	37.4907	1558.2	15439.1	1558.2
1	1393	429.4	-9.23723	5166.6	2.80379	5994.76	0.00772718	1.1051	0.0148451	0.29201	0.693184	0.000120822	0.0147243	2.52443	2.60222	1.31219	0.983227	0.0167726	0	2.53938	2.53938	1.92099	1.86196	0.0242648	34.6456	0.00813887	0.00225572	1385.67	1.35006	159.61	0.294869	3.57e-05	0.0158069	5.59e-06	0.000680793	0.0222093	0.162957	0.119943	13.53	0	0	0	-8.56751	1555	7728.15	37.4926	1558.51	15438.9	1558.51
1	1393	428.484	-9.23844	5165.86	2.80303	5975.39	0.0077265	1.10443	0.0148747	0.292417	0.692747	0.000120703	0.014754	2.51826	2.59627	1.3152	0.983199	0.016801	0	2.54558	2.54558	1.92499	1.8662	0.0242472	34.719	0.00811465	0.00224321	1383.81	1.34278	159.201	0.294869	3.55e-05	0.0158044	5.59e-06	0.000683528	0.0222059	0.162955	0.119928	13.53	0	0	0	-8.56822	1555.33	7728	37.4945	1558.82	15438.7	1558.82
1	1393	427.569	-9.23965	5165.11	2.80227	5956.04	0.00772582	1.10376	0.0149044	0.292826	0.692308	0.000120584	0.0147838	2.51211	2.59034	1.31822	0.983171	0.0168294	0	2.5518	2.5518	1.929	1.87046	0.0242295	34.7928	0.00809049	0.00223077	1381.94	1.33552	158.793	0.294869	3.53e-05	0.0158018	5.6e-06	0.000686275	0.0222024	0.162953	0.119913	13.53	0	0	0	-8.56893	1555.66	7727.85	37.4964	1559.14	15438.5	1559.14
1	1393	426.654	-9.24087	5164.36	2.80151	5936.72	0.00772513	1.10309	0.0149342	0.293235	0.691869	0.000120465	0.0148137	2.50597	2.58441	1.32126	0.983142	0.0168578	0	2.55804	2.55804	1.93303	1.87473	0.0242119	34.867	0.00806639	0.00221838	1380.08	1.32831	158.386	0.294869	3.51e-05	0.0157993	5.6e-06	0.000689034	0.022199	0.162951	0.119897	13.53	0	0	0	-8.56963	1555.99	7727.69	37.4983	1559.45	15438.2	1559.45
1	1393	425.738	-9.24209	5163.6	2.80074	5917.43	0.00772444	1.10243	0.0149641	0.293645	0.691428	0.000120346	0.0148438	2.49985	2.57851	1.3243	0.983114	0.0168863	0	2.56432	2.56432	1.93707	1.87901	0.0241943	34.9416	0.00804233	0.00220605	1378.21	1.32112	157.979	0.294868	3.49e-05	0.0157967	5.61e-06	0.000691804	0.0221955	0.162949	0.119882	13.53	0	0	0	-8.57034	1556.32	7727.53	37.5001	1559.76	15438	1559.76
1	1393	424.823	-9.24331	5162.84	2.79997	5898.15	0.00772374	1.10176	0.0149941	0.294057	0.690986	0.000120228	0.0148739	2.49374	2.57261	1.32736	0.983085	0.0169147	0	2.57062	2.57062	1.94112	1.88331	0.0241767	35.0165	0.00801833	0.00219378	1376.34	1.31397	157.573	0.294868	3.47e-05	0.0157941	5.61e-06	0.000694587	0.022192	0.162947	0.119867	13.53	0	0	0	-8.57105	1556.65	7727.38	37.5019	1560.07	15437.8	1560.07
1	1393	423.907	-9.24453	5162.08	2.7992	5878.9	0.00772304	1.1011	0.0150242	0.294469	0.690542	0.000120109	0.0149041	2.48765	2.56673	1.33043	0.983057	0.0169431	0	2.57694	2.57694	1.9452	1.88762	0.0241591	35.0918	0.00799438	0.00218156	1374.48	1.30686	157.168	0.294868	3.45e-05	0.0157915	5.62e-06	0.000697381	0.0221886	0.162945	0.119851	13.53	0	0	0	-8.57176	1556.98	7727.22	37.5037	1560.38	15437.6	1560.38
1	1393	422.992	-9.24575	5161.31	2.79842	5859.68	0.00772233	1.10044	0.0150544	0.294883	0.690098	0.000119991	0.0149344	2.48157	2.56087	1.33351	0.983028	0.0169716	0	2.58329	2.58329	1.94928	1.89195	0.0241415	35.1675	0.00797049	0.00216941	1372.61	1.29977	156.764	0.294867	3.43e-05	0.0157889	5.63e-06	0.000700187	0.0221851	0.162943	0.119836	13.53	0	0	0	-8.57246	1557.31	7727.06	37.5055	1560.7	15437.4	1560.7
1	1393	422.077	-9.24697	5160.54	2.79764	5840.47	0.00772162	1.09978	0.0150847	0.295297	0.689653	0.000119873	0.0149648	2.4755	2.55502	1.33661	0.983	0.0170001	0	2.58967	2.58967	1.95338	1.89629	0.0241239	35.2436	0.00794665	0.00215731	1370.75	1.29272	156.36	0.294867	3.41e-05	0.0157863	5.63e-06	0.000703005	0.0221816	0.162942	0.119821	13.53	0	0	0	-8.57317	1557.64	7726.9	37.5072	1561.01	15437.1	1561.01
1	1393	421.161	-9.24819	5159.76	2.79686	5821.3	0.0077209	1.09912	0.0151151	0.295713	0.689206	0.000119755	0.0149953	2.46945	2.54918	1.33971	0.982971	0.0170285	0	2.59607	2.59607	1.9575	1.90064	0.0241063	35.32	0.00792286	0.00214526	1368.88	1.2857	155.957	0.294867	3.39e-05	0.0157836	5.64e-06	0.000705835	0.0221781	0.16294	0.119805	13.53	0	0	0	-8.57388	1557.98	7726.74	37.5089	1561.33	15436.9	1561.33
1	1393	420.246	-9.24942	5158.98	2.79608	5802.14	0.00772018	1.09847	0.0151455	0.296129	0.688758	0.000119637	0.0150259	2.46341	2.54335	1.34283	0.982943	0.017057	0	2.6025	2.6025	1.96163	1.90501	0.0240887	35.3969	0.00789913	0.00213327	1367.01	1.27872	155.554	0.294866	3.37e-05	0.015781	5.64e-06	0.000708677	0.0221746	0.162938	0.11979	13.53	0	0	0	-8.57459	1558.31	7726.58	37.5106	1561.64	15436.7	1561.64
1	1393	419.331	-9.25064	5158.2	2.79529	5783.01	0.00771945	1.09781	0.0151761	0.296547	0.688309	0.000119519	0.0150566	2.45739	2.53754	1.34596	0.982914	0.0170855	0	2.60896	2.60896	1.96577	1.90939	0.0240712	35.4741	0.00787545	0.00212134	1365.15	1.27176	155.152	0.294866	3.35e-05	0.0157783	5.65e-06	0.000711532	0.022171	0.162936	0.119774	13.53	0	0	0	-8.5753	1558.64	7726.42	37.5123	1561.95	15436.5	1561.95
1	1393	418.415	-9.25187	5157.41	2.7945	5763.9	0.00771872	1.09716	0.0152068	0.296966	0.687859	0.000119401	0.0150874	2.45138	2.53175	1.3491	0.982886	0.017114	0	2.61544	2.61544	1.96993	1.91378	0.0240536	35.5518	0.00785182	0.00210946	1363.28	1.26484	154.751	0.294866	3.33e-05	0.0157756	5.65e-06	0.000714399	0.0221675	0.162934	0.119758	13.53	0	0	0	-8.576	1558.97	7726.26	37.5139	1562.27	15436.2	1562.27
1	1393	417.5	-9.2531	5156.62	2.7937	5744.82	0.00771798	1.09651	0.0152376	0.297386	0.687407	0.000119284	0.0151183	2.44539	2.52596	1.35225	0.982857	0.0171425	0	2.62195	2.62195	1.97411	1.91819	0.0240361	35.6298	0.00782825	0.00209764	1361.41	1.25795	154.35	0.294865	3.32e-05	0.0157729	5.66e-06	0.000717278	0.022164	0.162932	0.119743	13.53	0	0	0	-8.57671	1559.31	7726.1	37.5155	1562.59	15436	1562.59
1	1393	416.584	-9.25433	5155.83	2.79291	5725.76	0.00771724	1.09586	0.0152685	0.297807	0.686955	0.000119166	0.0151493	2.43941	2.52019	1.35541	0.982829	0.017171	0	2.62849	2.62849	1.9783	1.92261	0.0240185	35.7083	0.00780473	0.00208588	1359.54	1.2511	153.95	0.294865	3.3e-05	0.0157702	5.66e-06	0.000720169	0.0221604	0.162931	0.119727	13.53	0	0	0	-8.57742	1559.64	7725.94	37.5171	1562.9	15435.8	1562.9
1	1393	415.669	-9.25556	5155.03	2.79211	5706.73	0.00771649	1.09521	0.0152995	0.298229	0.686501	0.000119049	0.0151804	2.43345	2.51444	1.35859	0.9828	0.0171996	0	2.63506	2.63506	1.9825	1.92705	0.024001	35.7871	0.00778127	0.00207417	1357.68	1.24427	153.551	0.294865	3.28e-05	0.0157675	5.67e-06	0.000723073	0.0221568	0.162929	0.119711	13.53	0	0	0	-8.57813	1559.98	7725.77	37.5187	1563.22	15435.5	1563.22
1	1393	414.754	-9.25679	5154.23	2.7913	5687.72	0.00771574	1.09457	0.0153305	0.298653	0.686046	0.000118932	0.0152116	2.4275	2.50869	1.36178	0.982772	0.0172281	0	2.64165	2.64165	1.98672	1.9315	0.0239835	35.8664	0.00775786	0.00206251	1355.81	1.23748	153.152	0.294865	3.26e-05	0.0157648	5.68e-06	0.00072599	0.0221533	0.162927	0.119696	13.53	0	0	0	-8.57883	1560.31	7725.61	37.5202	1563.54	15435.3	1563.54
1	1393	413.838	-9.25802	5153.42	2.7905	5668.73	0.00771498	1.09392	0.0153617	0.299077	0.68559	0.000118815	0.0152429	2.42156	2.50296	1.36498	0.982743	0.0172567	0	2.64827	2.64827	1.99096	1.93597	0.023966	35.946	0.0077345	0.00205091	1353.94	1.23071	152.754	0.294864	3.24e-05	0.015762	5.68e-06	0.000728919	0.0221497	0.162925	0.11968	13.53	0	0	0	-8.57954	1560.65	7725.45	37.5217	1563.85	15435	1563.85
1	1393	412.923	-9.25925	5152.61	2.78969	5649.77	0.00771422	1.09328	0.015393	0.299502	0.685133	0.000118698	0.0152743	2.41564	2.49725	1.36819	0.982715	0.0172852	0	2.65492	2.65492	1.99521	1.94045	0.0239485	36.0261	0.00771119	0.00203937	1352.07	1.22398	152.357	0.294864	3.22e-05	0.0157593	5.69e-06	0.000731861	0.0221461	0.162923	0.119664	13.53	0	0	0	-8.58025	1560.98	7725.28	37.5231	1564.17	15434.8	1564.17
1	1393	412.007	-9.26049	5151.79	2.78888	5630.83	0.00771345	1.09264	0.0154244	0.299929	0.684674	0.000118582	0.0153058	2.40973	2.49155	1.37142	0.982686	0.0173138	0	2.6616	2.6616	1.99948	1.94494	0.0239311	36.1066	0.00768794	0.00202788	1350.2	1.21729	151.96	0.294864	3.2e-05	0.0157565	5.69e-06	0.000734816	0.0221425	0.162922	0.119648	13.53	0	0	0	-8.58096	1561.32	7725.11	37.5246	1564.49	15434.6	1564.49
1	1393	411.092	-9.26172	5150.97	2.78806	5611.91	0.00771267	1.092	0.0154559	0.300357	0.684214	0.000118465	0.0153374	2.40383	2.48586	1.37465	0.982658	0.0173424	0	2.6683	2.6683	2.00376	1.94945	0.0239136	36.1876	0.00766474	0.00201644	1348.34	1.21062	151.564	0.294863	3.18e-05	0.0157537	5.7e-06	0.000737783	0.0221389	0.16292	0.119632	13.53	0	0	0	-8.58166	1561.65	7724.95	37.526	1564.81	15434.3	1564.81
1	1393	410.177	-9.26296	5150.15	2.78724	5593.02	0.00771189	1.09136	0.0154875	0.300786	0.683753	0.000118349	0.0153691	2.39795	2.48018	1.3779	0.982629	0.017371	0	2.67503	2.67503	2.00806	1.95397	0.0238961	36.2689	0.0076416	0.00200506	1346.47	1.20398	151.168	0.294863	3.16e-05	0.0157509	5.7e-06	0.000740763	0.0221353	0.162918	0.119616	13.53	0	0	0	-8.58237	1561.99	7724.78	37.5273	1565.13	15434.1	1565.13
1	1393	409.261	-9.2642	5149.32	2.78642	5574.15	0.00771111	1.09072	0.0155192	0.301216	0.683291	0.000118233	0.0154009	2.39209	2.47452	1.38116	0.9826	0.0173996	0	2.68179	2.68179	2.01237	1.95851	0.0238787	36.3507	0.00761851	0.00199373	1344.6	1.19737	150.773	0.294863	3.15e-05	0.0157481	5.71e-06	0.000743757	0.0221317	0.162916	0.1196	13.53	0	0	0	-8.58308	1562.33	7724.61	37.5287	1565.45	15433.8	1565.45
1	1393	408.346	-9.26544	5148.49	2.78559	5555.31	0.00771031	1.09009	0.015551	0.301647	0.682828	0.000118117	0.0154328	2.38623	2.46887	1.38444	0.982572	0.0174282	0	2.68858	2.68858	2.0167	1.96306	0.0238613	36.4329	0.00759547	0.00198246	1342.73	1.1908	150.379	0.294862	3.13e-05	0.0157453	5.72e-06	0.000746763	0.022128	0.162914	0.119584	13.53	0	0	0	-8.58379	1562.67	7724.45	37.53	1565.77	15433.6	1565.77
1	1393	407.431	-9.26668	5147.65	2.78477	5536.49	0.00770952	1.08945	0.0155829	0.302079	0.682363	0.000118001	0.0154649	2.38039	2.46323	1.38772	0.982543	0.0174568	0	2.6954	2.6954	2.02104	1.96763	0.0238439	36.5155	0.00757249	0.00197124	1340.86	1.18425	149.985	0.294862	3.11e-05	0.0157425	5.72e-06	0.000749782	0.0221244	0.162913	0.119567	13.53	0	0	0	-8.58449	1563	7724.28	37.5312	1566.09	15433.3	1566.09
1	1393	406.515	-9.26792	5146.81	2.78393	5517.69	0.00770871	1.08882	0.0156148	0.302512	0.681897	0.000117885	0.015497	2.37457	2.45761	1.39102	0.982515	0.0174855	0	2.70224	2.70224	2.0254	1.97221	0.0238265	36.5985	0.00754956	0.00196007	1338.99	1.17774	149.592	0.294862	3.09e-05	0.0157396	5.73e-06	0.000752815	0.0221208	0.162911	0.119551	13.53	0	0	0	-8.5852	1563.34	7724.11	37.5325	1566.41	15433.1	1566.41
1	1393	405.6	-9.26916	5145.96	2.7831	5498.92	0.00770791	1.08819	0.015647	0.302947	0.68143	0.00011777	0.0155292	2.36876	2.452	1.39433	0.982486	0.0175141	0	2.70912	2.70912	2.02977	1.97681	0.0238091	36.682	0.00752669	0.00194895	1337.12	1.17126	149.199	0.294861	3.07e-05	0.0157367	5.73e-06	0.000755861	0.0221171	0.162909	0.119535	13.53	0	0	0	-8.58591	1563.68	7723.94	37.5337	1566.73	15432.8	1566.73
1	1393	404.684	-9.2704	5145.11	2.78226	5480.17	0.00770709	1.08756	0.0156792	0.303382	0.680961	0.000117654	0.0155615	2.36296	2.44641	1.39765	0.982457	0.0175428	0	2.71602	2.71602	2.03416	1.98142	0.0237917	36.766	0.00750387	0.00193789	1335.24	1.1648	148.807	0.294861	3.05e-05	0.0157338	5.74e-06	0.00075892	0.0221134	0.162908	0.119519	13.53	0	0	0	-8.58662	1564.02	7723.77	37.5349	1567.06	15432.6	1567.06
1	1393	403.769	-9.27165	5144.26	2.78142	5461.45	0.00770628	1.08694	0.0157115	0.303819	0.680492	0.000117539	0.0155939	2.35718	2.44082	1.40099	0.982429	0.0175715	0	2.72295	2.72295	2.03857	1.98604	0.0237744	36.8504	0.0074811	0.00192688	1333.37	1.15838	148.416	0.294861	3.04e-05	0.0157309	5.74e-06	0.000761992	0.0221098	0.162906	0.119502	13.53	0	0	0	-8.58732	1564.36	7723.59	37.536	1567.38	15432.3	1567.38
1	1393	402.854	-9.27289	5143.4	2.78057	5442.75	0.00770545	1.08631	0.0157439	0.304257	0.680021	0.000117424	0.0156264	2.35141	2.43525	1.40434	0.9824	0.0176002	0	2.72991	2.72991	2.04299	1.99068	0.023757	36.9352	0.00745839	0.00191593	1331.5	1.15199	148.025	0.29486	3.02e-05	0.015728	5.75e-06	0.000765078	0.0221061	0.162904	0.119486	13.53	0	0	0	-8.58803	1564.7	7723.42	37.5371	1567.7	15432	1567.7
1	1393	401.938	-9.27414	5142.54	2.77972	5424.07	0.00770462	1.08569	0.0157764	0.304696	0.679548	0.000117309	0.0156591	2.34565	2.42969	1.4077	0.982371	0.0176289	0	2.7369	2.7369	2.04743	1.99534	0.0237397	37.0205	0.00743573	0.00190502	1329.63	1.14562	147.635	0.29486	3e-05	0.0157251	5.75e-06	0.000768178	0.0221024	0.162902	0.119469	13.53	0	0	0	-8.58874	1565.04	7723.25	37.5382	1568.03	15431.8	1568.03
1	1393	401.023	-9.27539	5141.67	2.77887	5405.42	0.00770379	1.08506	0.015809	0.305136	0.679075	0.000117194	0.0156918	2.33991	2.42415	1.41107	0.982342	0.0176576	0	2.74392	2.74392	2.05189	2.00001	0.0237224	37.1062	0.00741312	0.00189417	1327.76	1.13929	147.245	0.29486	2.98e-05	0.0157222	5.76e-06	0.000771291	0.0220987	0.162901	0.119453	13.53	0	0	0	-8.58945	1565.38	7723.07	37.5392	1568.35	15431.5	1568.35
1	1393	400.107	-9.27664	5140.8	2.77801	5386.79	0.00770294	1.08444	0.0158417	0.305578	0.6786	0.000117079	0.0157246	2.33418	2.41862	1.41446	0.982314	0.0176863	0	2.75097	2.75097	2.05636	2.0047	0.0237051	37.1924	0.00739057	0.00188337	1325.88	1.13299	146.856	0.29486	2.97e-05	0.0157192	5.77e-06	0.000774418	0.022095	0.162899	0.119436	13.53	0	0	0	-8.59015	1565.72	7722.9	37.5402	1568.68	15431.3	1568.68
1	1393	399.192	-9.27789	5139.92	2.77716	5368.19	0.0077021	1.08382	0.0158746	0.306021	0.678124	0.000116965	0.0157576	2.32847	2.4131	1.41786	0.982285	0.0177151	0	2.75805	2.75805	2.06084	2.0094	0.0236879	37.2791	0.00736807	0.00187262	1324.01	1.12671	146.468	0.294859	2.95e-05	0.0157162	5.77e-06	0.000777559	0.0220913	0.162897	0.11942	13.53	0	0	0	-8.59086	1566.06	7722.73	37.5412	1569	15431	1569
1	1393	398.277	-9.27914	5139.04	2.77629	5349.61	0.00770124	1.08321	0.0159075	0.306464	0.677647	0.00011685	0.0157906	2.32276	2.4076	1.42127	0.982256	0.0177438	0	2.76516	2.76516	2.06535	2.01412	0.0236706	37.3662	0.00734563	0.00186193	1322.14	1.12047	146.08	0.294859	2.93e-05	0.0157133	5.78e-06	0.000780713	0.0220875	0.162896	0.119403	13.53	0	0	0	-8.59157	1566.4	7722.55	37.5421	1569.33	15430.7	1569.33
1	1393	397.361	-9.28039	5138.16	2.77543	5331.05	0.00770038	1.08259	0.0159405	0.306909	0.677168	0.000116736	0.0158238	2.31708	2.40211	1.4247	0.982227	0.0177726	0	2.7723	2.7723	2.06986	2.01885	0.0236534	37.4538	0.00732324	0.00185128	1320.26	1.11425	145.692	0.294859	2.91e-05	0.0157103	5.78e-06	0.000783882	0.0220838	0.162894	0.119386	13.53	0	0	0	-8.59228	1566.75	7722.37	37.5429	1569.65	15430.4	1569.65
1	1393	396.446	-9.28164	5137.27	2.77456	5312.52	0.00769952	1.08198	0.0159737	0.307356	0.676688	0.000116622	0.015857	2.3114	2.39663	1.42813	0.982199	0.0178014	0	2.77947	2.77947	2.0744	2.0236	0.0236361	37.5418	0.0073009	0.00184069	1318.39	1.10807	145.305	0.294858	2.9e-05	0.0157072	5.79e-06	0.000787064	0.0220801	0.162892	0.11937	13.53	0	0	0	-8.59298	1567.09	7722.2	37.5438	1569.98	15430.2	1569.98
1	1393	395.531	-9.2829	5136.37	2.77368	5294.01	0.00769865	1.08136	0.0160069	0.307803	0.676207	0.000116508	0.0158904	2.30574	2.39116	1.43159	0.98217	0.0178302	0	2.78667	2.78667	2.07895	2.02836	0.0236189	37.6304	0.00727862	0.00183014	1316.51	1.10191	144.919	0.294858	2.88e-05	0.0157042	5.79e-06	0.00079026	0.0220763	0.162891	0.119353	13.53	0	0	0	-8.59369	1567.43	7722.02	37.5446	1570.31	15429.9	1570.31
1	1393	394.615	-9.28415	5135.47	2.77281	5275.52	0.00769777	1.08075	0.0160403	0.308252	0.675724	0.000116394	0.0159239	2.3001	2.38571	1.43505	0.982141	0.017859	0	2.7939	2.7939	2.08352	2.03314	0.0236017	37.7194	0.00725639	0.00181965	1314.64	1.09578	144.534	0.294858	2.86e-05	0.0157012	5.8e-06	0.000793471	0.0220725	0.162889	0.119336	13.53	0	0	0	-8.5944	1567.78	7721.84	37.5454	1570.63	15429.6	1570.63
1	1393	393.7	-9.28541	5134.57	2.77193	5257.06	0.00769689	1.08014	0.0160737	0.308701	0.675241	0.000116281	0.0159575	2.29446	2.38027	1.43853	0.982112	0.0178879	0	2.80116	2.80116	2.0881	2.03793	0.0235846	37.8088	0.00723421	0.00180921	1312.76	1.08968	144.148	0.294857	2.85e-05	0.0156981	5.81e-06	0.000796696	0.0220688	0.162887	0.119319	13.53	0	0	0	-8.59511	1568.12	7721.66	37.5461	1570.96	15429.3	1570.96
1	1393	392.784	-9.28667	5133.66	2.77104	5238.63	0.007696	1.07954	0.0161073	0.309152	0.674756	0.000116167	0.0159911	2.28884	2.37484	1.44202	0.982083	0.0179167	0	2.80845	2.80845	2.0927	2.04274	0.0235674	37.8988	0.00721209	0.00179882	1310.88	1.08361	143.764	0.294857	2.83e-05	0.015695	5.81e-06	0.000799935	0.022065	0.162886	0.119302	13.53	0	0	0	-8.59581	1568.46	7721.48	37.5468	1571.29	15429.1	1571.29
1	1393	391.869	-9.28793	5132.75	2.77016	5220.22	0.00769511	1.07893	0.016141	0.309605	0.674269	0.000116054	0.0160249	2.28324	2.36942	1.44552	0.982054	0.0179456	0	2.81577	2.81577	2.09732	2.04757	0.0235503	37.9893	0.00719003	0.00178848	1309.01	1.07757	143.38	0.294857	2.81e-05	0.0156919	5.82e-06	0.000803188	0.0220612	0.162884	0.119285	13.53	0	0	0	-8.59652	1568.81	7721.3	37.5474	1571.62	15428.8	1571.62
1	1393	390.954	-9.28919	5131.83	2.76926	5201.83	0.00769421	1.07833	0.0161748	0.310058	0.673781	0.000115941	0.0160588	2.27764	2.36402	1.44904	0.982026	0.0179745	0	2.82313	2.82313	2.10195	2.05241	0.0235332	38.0802	0.00716801	0.00177819	1307.13	1.07155	142.996	0.294856	2.79e-05	0.0156888	5.82e-06	0.000806456	0.0220574	0.162882	0.119268	13.53	0	0	0	-8.59723	1569.15	7721.12	37.548	1571.95	15428.5	1571.95
1	1393	390.038	-9.29045	5130.91	2.76837	5183.46	0.0076933	1.07772	0.0162086	0.310513	0.673292	0.000115828	0.0160928	2.27206	2.35863	1.45257	0.981997	0.0180034	0	2.83051	2.83051	2.1066	2.05726	0.0235161	38.1717	0.00714605	0.00176794	1305.25	1.06557	142.613	0.294856	2.78e-05	0.0156857	5.83e-06	0.000809739	0.0220536	0.162881	0.119251	13.53	0	0	0	-8.59794	1569.5	7720.93	37.5485	1572.28	15428.2	1572.28
1	1393	389.123	-9.29171	5129.98	2.76747	5165.12	0.00769239	1.07712	0.0162426	0.310969	0.672802	0.000115715	0.0161269	2.2665	2.35325	1.45611	0.981968	0.0180323	0	2.83793	2.83793	2.11127	2.06214	0.023499	38.2636	0.00712415	0.00175775	1303.37	1.05961	142.231	0.294856	2.76e-05	0.0156826	5.83e-06	0.000813036	0.0220498	0.162879	0.119234	13.53	0	0	0	-8.59864	1569.85	7720.75	37.549	1572.61	15427.9	1572.61
1	1393	388.207	-9.29298	5129.05	2.76657	5146.81	0.00769147	1.07652	0.0162767	0.311426	0.67231	0.000115602	0.0161611	2.26094	2.34789	1.45967	0.981939	0.0180612	0	2.84537	2.84537	2.11595	2.06702	0.0234819	38.3561	0.0071023	0.00174761	1301.49	1.05368	141.849	0.294855	2.74e-05	0.0156794	5.84e-06	0.000816348	0.0220459	0.162877	0.119217	13.53	0	0	0	-8.59935	1570.19	7720.57	37.5495	1572.94	15427.6	1572.94
1	1393	387.292	-9.29424	5128.11	2.76566	5128.51	0.00769054	1.07593	0.016311	0.311884	0.671817	0.00011549	0.0161955	2.2554	2.34254	1.46324	0.98191	0.0180902	0	2.85285	2.85285	2.12065	2.07193	0.0234649	38.449	0.0070805	0.00173752	1299.61	1.04778	141.467	0.294855	2.73e-05	0.0156763	5.85e-06	0.000819675	0.0220421	0.162876	0.119199	13.53	0	0	0	-8.60006	1570.54	7720.38	37.5499	1573.27	15427.3	1573.27
1	1393	386.377	-9.29551	5127.17	2.76475	5110.24	0.00768961	1.07533	0.0163453	0.312344	0.671322	0.000115377	0.0162299	2.24988	2.3372	1.46683	0.981881	0.0181191	0	2.86036	2.86036	2.12537	2.07685	0.0234479	38.5425	0.00705875	0.00172747	1297.73	1.0419	141.086	0.294855	2.71e-05	0.0156731	5.85e-06	0.000823016	0.0220383	0.162874	0.119182	13.53	0	0	0	-8.60077	1570.89	7720.2	37.5503	1573.61	15427.1	1573.61
1	1393	385.461	-9.29678	5126.23	2.76384	5092	0.00768867	1.07474	0.0163797	0.312805	0.670826	0.000115265	0.0162644	2.24436	2.33187	1.47042	0.981852	0.0181481	0	2.8679	2.8679	2.13011	2.08178	0.0234309	38.6365	0.00703706	0.00171748	1295.85	1.03605	140.706	0.294854	2.7e-05	0.0156699	5.86e-06	0.000826373	0.0220344	0.162873	0.119165	13.53	0	0	0	-8.60147	1571.24	7720.01	37.5506	1573.94	15426.8	1573.94
1	1393	384.546	-9.29805	5125.28	2.76292	5073.78	0.00768773	1.07414	0.0164142	0.313267	0.670329	0.000115153	0.0162991	2.23886	2.32656	1.47404	0.981823	0.0181771	0	2.87548	2.87548	2.13486	2.08674	0.0234139	38.731	0.00701543	0.00170753	1293.97	1.03024	140.326	0.294854	2.68e-05	0.0156667	5.86e-06	0.000829745	0.0220305	0.162871	0.119147	13.53	0	0	0	-8.60218	1571.58	7719.82	37.5509	1574.27	15426.5	1574.27
1	1393	383.631	-9.29932	5124.32	2.762	5055.58	0.00768678	1.07355	0.0164489	0.31373	0.669831	0.000115041	0.0163338	2.23337	2.32125	1.47766	0.981794	0.0182062	0	2.88308	2.88308	2.13963	2.09171	0.0233969	38.826	0.00699385	0.00169763	1292.09	1.02444	139.947	0.294854	2.66e-05	0.0156634	5.87e-06	0.000833131	0.0220267	0.162869	0.11913	13.53	0	0	0	-8.60289	1571.93	7719.63	37.5512	1574.61	15426.2	1574.61
1	1393	382.715	-9.30059	5123.36	2.76108	5037.41	0.00768583	1.07296	0.0164836	0.314195	0.669331	0.000114929	0.0163687	2.2279	2.31597	1.4813	0.981765	0.0182352	0	2.89072	2.89072	2.14441	2.09669	0.02338	38.9215	0.00697232	0.00168778	1290.21	1.01868	139.568	0.294853	2.65e-05	0.0156602	5.87e-06	0.000836533	0.0220228	0.162868	0.119113	13.53	0	0	0	-8.6036	1572.28	7719.45	37.5513	1574.94	15425.9	1574.94
1	1393	381.8	-9.30186	5122.39	2.76015	5019.26	0.00768486	1.07237	0.0165185	0.314661	0.668829	0.000114817	0.0164037	2.22244	2.31069	1.48495	0.981736	0.0182642	0	2.8984	2.8984	2.14922	2.10169	0.0233631	39.0176	0.00695084	0.00167798	1288.32	1.01294	139.19	0.294853	2.63e-05	0.0156569	5.88e-06	0.00083995	0.0220189	0.162866	0.119095	13.53	0	0	0	-8.6043	1572.63	7719.26	37.5515	1575.28	15425.6	1575.28
1	1393	380.884	-9.30313	5121.42	2.75922	5001.14	0.00768389	1.07179	0.0165535	0.315128	0.668327	0.000114706	0.0164388	2.21699	2.30542	1.48862	0.981707	0.0182933	0	2.9061	2.9061	2.15404	2.10671	0.0233462	39.1142	0.00692942	0.00166823	1286.44	1.00723	138.812	0.294853	2.62e-05	0.0156537	5.88e-06	0.000843383	0.022015	0.162865	0.119077	13.53	0	0	0	-8.60501	1572.98	7719.07	37.5516	1575.61	15425.3	1575.61
1	1393	379.969	-9.30441	5120.45	2.75828	4983.04	0.00768292	1.0712	0.0165885	0.315596	0.667823	0.000114595	0.016474	2.21156	2.30017	1.4923	0.981678	0.0183224	0	2.91384	2.91384	2.15887	2.11174	0.0233293	39.2114	0.00690805	0.00165852	1284.55	1.00155	138.434	0.294852	2.6e-05	0.0156504	5.89e-06	0.000846831	0.0220111	0.162863	0.11906	13.53	0	0	0	-8.60572	1573.33	7718.87	37.5516	1575.95	15424.9	1575.95
1	1393	379.054	-9.30568	5119.46	2.75734	4964.96	0.00768194	1.07062	0.0166237	0.316066	0.667317	0.000114483	0.0165093	2.20613	2.29493	1.49599	0.981648	0.0183515	0	2.92161	2.92161	2.16373	2.1168	0.0233124	39.3091	0.00688674	0.00164886	1282.67	0.995894	138.058	0.294852	2.58e-05	0.0156471	5.9e-06	0.000850295	0.0220072	0.162861	0.119042	13.53	0	0	0	-8.60643	1573.69	7718.68	37.5516	1576.28	15424.6	1576.28
1	1393	378.138	-9.30696	5118.48	2.75639	4946.91	0.00768095	1.07004	0.016659	0.316537	0.66681	0.000114372	0.0165447	2.20072	2.2897	1.4997	0.981619	0.0183807	0	2.92941	2.92941	2.1686	2.12186	0.0232956	39.4073	0.00686548	0.00163925	1280.78	0.990265	137.681	0.294852	2.57e-05	0.0156437	5.9e-06	0.000853774	0.0220032	0.16286	0.119024	13.53	0	0	0	-8.60713	1574.04	7718.49	37.5516	1576.62	15424.3	1576.62
1	1393	377.223	-9.30824	5117.49	2.75545	4928.88	0.00767995	1.06946	0.0166945	0.31701	0.666302	0.000114262	0.0165802	2.19533	2.28449	1.50342	0.98159	0.0184098	0	2.93725	2.93725	2.17349	2.12695	0.0232788	39.5061	0.00684428	0.00162969	1278.89	0.984662	137.305	0.294851	2.55e-05	0.0156404	5.91e-06	0.000857269	0.0219993	0.162858	0.119007	13.53	0	0	0	-8.60784	1574.39	7718.3	37.5515	1576.96	15424	1576.96
[truncated: 5,410 more rows]
[truncated: 24 more columns]

[truncated: 5 more sheets: Whole-rock_d34S, Kd_melting model, Melting_col_example_FMQ_DMM_SP, t-test-results, DMM-Eclogite-redoxmodel]
